# Supplementary material for: Exploratory study on the psychological impact of COVID-19 on the general Brazilian population
Source: PLoS One. 2021 Feb 3;16(2):e0245868. doi: 10.1371/journal.pone.0245868 (PMC7857630; doi:10.1371/journal.pone.0245868)
Supplement: S1 Data — (XLS) [file pone.0245868.s001.xls]

## Sheet: Respostas ao formulário 1
1. Sexo	2. Idade	3. Estado onde reside	4. Estado Civil	5. Informações sobre filhos	6. Nº de pessoas na residência	7. Situação profissional atual	8. Nível de escolaridade	9. Você/parente fez teste para a COVID-19?	10. Se respondeu sim, qual motivo	11. Você fez consulta médica durante os últimos 14 dias?	12. Autoavaliação do estado de saúde atual	13. Doença crônica	14. Plano de Saúde	15. Você passou por atendimento ON-LINE durante a pandemia da COVID-19?	16. Você foi diagnosticado com a COVID-19?	17. Contato próximo com alguém com infecção confirmada da COVID-19	18. Contato indireto com um alguém com infecção confirmada com COVID-19	19. Contato com um alguém com suspeita de COVID-19 ou contato com materiais infetados	20. Vias de transmissão - Contato via objetos contaminados	21. Vias de transmissão - Contaminação pelo AR	22. Ouviu dizer que o número de infectados por COVID-19 aumentou?	23. Ouviu dizer que o número de mortes por COVID-19 aumentou?	24. Ouviu falar sobre o número de pessoas recuperadas por COVID-19?	25. Qual a principal fonte de informação que utiliza?	26. Grau de satisfação com a quantidade de informações de saúde disponíveis sobre a COVID-19	27. Você acredita que são divulgadas notícias falsas sobre a COVID-19?	28. Nível de confiança na capacidade do diagnóstico ou reconhecer a doença no Setor Privado	29. Nível de confiança na capacidade do diagnóstico ou reconhecer a doença no Setor Público SUS	30. Probabilidade de você contrair COVID-19 durante o surto atual	31. Probabilidade de sobreviver se infectado com COVID-19	32. Preocupações com membros da sua família serem infectados por COVID-19	33. Preocupações com filhos menores de 16 anos serem infectados por COVID-19	34. Você concorda que o isolamento social ou quarentena é a medida mais adequada frente a COVID-19?	35. Você teve parentes ou amigos mortos em decorrência da COVID-19?	36. Cobrir a boca ao tossir e espirrar	37. Evitar partilhar utensílios (por exemplo, copos ou talheres) durante as refeições	38. Lavar as mãos com água e sabão	39. Lavar as mãos imediatamente após tossir, esfregar o nariz ou espirrar	40. Usar máscara, independentemente da presença ou ausência de sintomas	41. Lavar as mãos após tocar em objetos contaminados	42. Ter a impressão que existe uma preocupação desnecessária face ao surto por COVID-19	43. Número médio de horas que passa em casa por dia para evitar COVID-19	44. Achei difícil me acalmar	45. Senti minha boca seca	46. Não consegui vivenciar nenhum sentimento positivo	47. Tive dificuldade em respirar em alguns momentos (p. ex., respiração ofegante, falta de ar, sem ter feito nenhum esforço físico)	48. Achei difícil ter iniciativa para fazer as coisas	49. Tive a tendência de reagir de forma exagerada às situações	50. Senti tremores (p. ex., nas mãos)
Feminino	32	SP	Casado	Sem filhos	2 pessoas	Empregado	Graduação	Parente	Sintomas leves	Sim	Bom/Muito bom	Não	Sim	Não	Não	Não	Não	Não	Concordo	Concordo	Sim	Sim	Sim	Outras fontes	Ligeiramente satisfeito	Sim	Pouco confiante	Não confiante	Algo provável	Muito provável	Muito preocupado	Não tenho filhos nesta faixa etária	Sim	Não	A maior parte do tempo	Sempre	A maior parte do tempo	A maior parte do tempo	Sempre	Sempre	Nunca	[20-24]	Aplicou-se em algum grau ou por pouco tempo	Não se aplicou de maneira alguma	Aplicou-se em algum grau ou por pouco tempo	Não se aplicou de maneira alguma	Aplicou-se em algum grau ou por pouco tempo	Aplicou-se em algum grau ou por pouco tempo	Não se aplicou de maneira alguma
Feminino	22	SP	Solteiro	Sem filhos	3 a 5 pessoas	Empregado	Graduação	Não	Nem eu e nem parentes fizemos teste para a COVID-19	Não	Bom/Muito bom	Sim	Sim	Não	Não	Não	Não	Não	Concordo	Concordo	Sim	Sim	Sim	Redes sociais	Ligeiramente satisfeito	Sim	Pouco confiante	Pouco confiante	Pouco provável	Algo provável	Muito preocupado	Não tenho filhos nesta faixa etária	Sim	Não	Sempre	Sempre	Sempre	A maior parte do tempo	Sempre	Sempre	Nunca	[20-24]	Aplicou-se em algum grau ou por pouco tempo	Não se aplicou de maneira alguma	Não se aplicou de maneira alguma	Não se aplicou de maneira alguma	Não se aplicou de maneira alguma	Não se aplicou de maneira alguma	Não se aplicou de maneira alguma
Feminino	28	SP	Casado	Sem filhos	2 pessoas	Empregado	Graduação	Não	Nem eu e nem parentes fizemos teste para a COVID-19	Não	Normal	Não	Sim	Não	Não	Não	Não	Não	Concordo	Discordo	Sim	Sim	Não	Outras fontes	Não muito satisfeito	Sim	Muito confiante	Pouco confiante	Muito provável	Algo provável	Muito preocupado	Não tenho filhos nesta faixa etária	Sim	Parente	Sempre	Sempre	Sempre	Sempre	Sempre	Sempre	Nunca	[20-24]	Aplicou-se em um grau considerável ou por uma boa parte do tempo	Aplicou-se em um grau considerável ou por uma boa parte do tempo	Aplicou-se em algum grau ou por pouco tempo	Aplicou-se em algum grau ou por pouco tempo	Aplicou-se em algum grau ou por pouco tempo	Aplicou-se em um grau considerável ou por uma boa parte do tempo	Não se aplicou de maneira alguma
Feminino	24	SP	Solteiro	Sem filhos	3 a 5 pessoas	Empregado	Graduação	Não	Nem eu e nem parentes fizemos teste para a COVID-19	Não	Normal	Não	Não	Não	Não	Não	Sim	Sim	Concordo	Concordo	Sim	Sim	Sim	Televisão	Não muito satisfeito	Não	Muito confiante	Pouco confiante	Pouco provável	Algo provável	Muito preocupado	Não tenho filhos nesta faixa etária	Sim	Parente	Sempre	Às vezes	Sempre	A maior parte do tempo	Sempre	Sempre	Nunca	[20-24]	Aplicou-se em algum grau ou por pouco tempo	Aplicou-se em algum grau ou por pouco tempo	Aplicou-se em algum grau ou por pouco tempo	Aplicou-se em algum grau ou por pouco tempo	Não se aplicou de maneira alguma	Aplicou-se em algum grau ou por pouco tempo	Não se aplicou de maneira alguma
Feminino	23	SP	Solteiro	Sem filhos	3 a 5 pessoas	Empregado	Graduação	Parente	Sintomas leves	Sim	Normal	Não	Sim	Sim, ambos (psicológico e médico)	Não	Sim	Sim	Sim	Concordo	Concordo	Sim	Sim	Sim	Televisão	Ligeiramente satisfeito	Sim	Muito confiante	Muito confiante	Algo provável	Algo provável	Muito preocupado	Muito preocupado	Sim	Amigo	Sempre	A maior parte do tempo	Sempre	Sempre	Sempre	Sempre	Nunca	[20-24]	Aplicou-se em algum grau ou por pouco tempo	Aplicou-se em algum grau ou por pouco tempo	Não se aplicou de maneira alguma	Aplicou-se em algum grau ou por pouco tempo	Aplicou-se em um grau considerável ou por uma boa parte do tempo	Aplicou-se em algum grau ou por pouco tempo	Aplicou-se em um grau considerável ou por uma boa parte do tempo
Feminino	26	PR	Solteiro	Sem filhos	2 pessoas	Estudante	Mestrado	Não	Nem eu e nem parentes fizemos teste para a COVID-19	Não	Normal	Não	Sim	Não	Não	Não	Não	Não	Concordo	Concordo	Sim	Sim	Sim	Órgãos oficiais (ex., Ministério da Saúde, Secretarias de Saúde etc.)	Muito satisfeito	Sim	Muito confiante	Muito confiante	Pouco provável	Muito provável	Pouco preocupado	Não tenho filhos nesta faixa etária	Sim	Não	A maior parte do tempo	Às vezes	Sempre	A maior parte do tempo	Sempre	A maior parte do tempo	Nunca	[20-24]	Não se aplicou de maneira alguma	Não se aplicou de maneira alguma	Não se aplicou de maneira alguma	Não se aplicou de maneira alguma	Aplicou-se em algum grau ou por pouco tempo	Não se aplicou de maneira alguma	Aplicou-se em algum grau ou por pouco tempo
Feminino	26	SP	Casado	Tem filhos com 16 anos ou idade inferior	3 a 5 pessoas	Estudante	Graduação	Parente	Graves (precisou internação / UTI)	Não	Normal	Não	Sim	Não	Não	Sim	Sim	Não	Não sei	Concordo	Sim	Sim	Sim	Redes sociais	Não muito satisfeito	Sim	Pouco confiante	Pouco confiante	Algo provável	Algo provável	Muito preocupado	Muito preocupado	Sim	Não	Sempre	Sempre	Sempre	A maior parte do tempo	Sempre	A maior parte do tempo	Nunca	[20-24]	Aplicou-se em algum grau ou por pouco tempo	Não se aplicou de maneira alguma	Não se aplicou de maneira alguma	Aplicou-se em um grau considerável ou por uma boa parte do tempo	Aplicou-se em um grau considerável ou por uma boa parte do tempo	Aplicou-se em um grau considerável ou por uma boa parte do tempo	Aplicou-se em algum grau ou por pouco tempo
Feminino	37	SP	Casado	Tem filhos com 16 anos ou idade inferior	3 a 5 pessoas	Desempregado	Graduação	Não	Nem eu e nem parentes fizemos teste para a COVID-19	Não	Normal	Não	Não	Não	Não	Não	Sim	Não	Concordo	Concordo	Sim	Sim	Sim	Televisão	Muito satisfeito	Não	Muito confiante	Pouco confiante	Algo provável	Algo provável	Muito preocupado	Muito preocupado	Sim	Amigo	Sempre	Sempre	Sempre	Sempre	Sempre	Sempre	Nunca	[20-24]	Aplicou-se em um grau considerável ou por uma boa parte do tempo	Aplicou-se em um grau considerável ou por uma boa parte do tempo	Aplicou-se em um grau considerável ou por uma boa parte do tempo	Não se aplicou de maneira alguma	Não se aplicou de maneira alguma	Aplicou-se em um grau considerável ou por uma boa parte do tempo	Não se aplicou de maneira alguma
Masculino	45	SP	Casado	Tem filhos com 16 anos ou idade inferior	3 a 5 pessoas	Empregado	Doutoramento	Parente	Sintomas leves	Não	Normal	Não	Sim	Não	Não	Não	Sim	Não	Concordo	Concordo	Sim	Sim	Sim	Televisão	Muito satisfeito	Sim	Muito confiante	Pouco confiante	Algo provável	Muito provável	Muito preocupado	Pouco preocupado	Sim	Amigo	Sempre	Sempre	Sempre	Sempre	Sempre	Sempre	Nunca	[20-24]	Não se aplicou de maneira alguma	Não se aplicou de maneira alguma	Aplicou-se muito ou na maioria do tempo	Não se aplicou de maneira alguma	Não se aplicou de maneira alguma	Aplicou-se em algum grau ou por pouco tempo	Não se aplicou de maneira alguma
Feminino	30	SP	Casado	Sem filhos	2 pessoas	Empregado	Graduação	Não	Nem eu e nem parentes fizemos teste para a COVID-19	Sim	Normal	Não	Sim	Sim, atendimento médico	Não	Não	Não	Sim	Concordo	Discordo	Sim	Sim	Sim	Órgãos oficiais (ex., Ministério da Saúde, Secretarias de Saúde etc.)	Muito satisfeito	Sim	Pouco confiante	Pouco confiante	Algo provável	Algo provável	Muito preocupado	Não tenho filhos nesta faixa etária	Sim	Não	Sempre	Sempre	Sempre	Sempre	Sempre	A maior parte do tempo	Nunca	[10-19]	Não se aplicou de maneira alguma	Não se aplicou de maneira alguma	Não se aplicou de maneira alguma	Não se aplicou de maneira alguma	Não se aplicou de maneira alguma	Não se aplicou de maneira alguma	Não se aplicou de maneira alguma
Feminino	36	SP	Solteiro	Sem filhos	3 a 5 pessoas	Profissional Autônomo	Graduação	Não	Nem eu e nem parentes fizemos teste para a COVID-19	Não	Normal	Não	Sim	Sim, atendimento psicológico	Não	Não	Não	Não	Concordo	Não sei	Sim	Sim	Sim	Redes sociais	Não muito satisfeito	Sim	Muito confiante	Muito confiante	Pouco provável	Algo provável	Muito preocupado	Não tenho filhos nesta faixa etária	Sim	Não	A maior parte do tempo	Às vezes	A maior parte do tempo	Nunca	Sempre	A maior parte do tempo	Às vezes	[20-24]	Aplicou-se em um grau considerável ou por uma boa parte do tempo	Não se aplicou de maneira alguma	Aplicou-se em algum grau ou por pouco tempo	Não se aplicou de maneira alguma	Aplicou-se muito ou na maioria do tempo	Aplicou-se em algum grau ou por pouco tempo	Não se aplicou de maneira alguma
Feminino	19	SP	Solteiro	Sem filhos	3 a 5 pessoas	Estudante	Graduação	Não	Nem eu e nem parentes fizemos teste para a COVID-19	Não	Bom/Muito bom	Sim	Sim	Não	Não	Não	Não	Não	Concordo	Concordo	Sim	Sim	Sim	Órgãos oficiais (ex., Ministério da Saúde, Secretarias de Saúde etc.)	Ligeiramente satisfeito	Não	Pouco confiante	Pouco confiante	Algo provável	Algo provável	Muito preocupado	Não tenho filhos nesta faixa etária	Sim	Não	Sempre	Sempre	Sempre	Sempre	Sempre	Sempre	Nunca	[20-24]	Aplicou-se em algum grau ou por pouco tempo	Aplicou-se em algum grau ou por pouco tempo	Aplicou-se em algum grau ou por pouco tempo	Aplicou-se em algum grau ou por pouco tempo	Aplicou-se muito ou na maioria do tempo	Aplicou-se em um grau considerável ou por uma boa parte do tempo	Aplicou-se em algum grau ou por pouco tempo
Feminino	20	SP	Solteiro	Sem filhos	2 pessoas	Empregado	Graduação	Não	Nem eu e nem parentes fizemos teste para a COVID-19	Não	Normal	Não	Sim	Sim, atendimento psicológico	Não	Não	Não	Não	Concordo	Concordo	Sim	Sim	Sim	Redes sociais	Não muito satisfeito	Sim	Muito confiante	Pouco confiante	Pouco provável	Algo provável	Pouco preocupado	Não tenho filhos nesta faixa etária	Sim	Não	Sempre	A maior parte do tempo	Sempre	Nunca	Sempre	Sempre	Nunca	[10-19]	Aplicou-se em algum grau ou por pouco tempo	Não se aplicou de maneira alguma	Aplicou-se em algum grau ou por pouco tempo	Aplicou-se em algum grau ou por pouco tempo	Aplicou-se muito ou na maioria do tempo	Aplicou-se em algum grau ou por pouco tempo	Aplicou-se em um grau considerável ou por uma boa parte do tempo
Feminino	45	PE	Divorciado	Tem filhos com 16 anos ou idade inferior	2 pessoas	Empregado	Doutoramento	Não	Nem eu e nem parentes fizemos teste para a COVID-19	Não	Normal	Não	Sim	Não	Não	Não	Não	Não	Não sei	Não sei	Sim	Sim	Sim	Televisão	Ligeiramente satisfeito	Sim	Não confiante	Não confiante	Algo provável	Não sei	Muito preocupado	Muito preocupado	Sim	Não	Sempre	A maior parte do tempo	Sempre	Sempre	Sempre	Sempre	A maior parte do tempo	[20-24]	Aplicou-se em algum grau ou por pouco tempo	Não se aplicou de maneira alguma	Não se aplicou de maneira alguma	Não se aplicou de maneira alguma	Não se aplicou de maneira alguma	Aplicou-se em algum grau ou por pouco tempo	Não se aplicou de maneira alguma
Masculino	42	PE	Casado	Tem filhos com 16 anos ou idade inferior	3 a 5 pessoas	Empregado	Doutoramento	Parente	Sintomas leves	Não	Normal	Não	Sim	Não	Não	Não	Não	Não	Concordo	Concordo	Sim	Sim	Sim	Órgãos oficiais (ex., Ministério da Saúde, Secretarias de Saúde etc.)	Muito satisfeito	Sim	Muito confiante	Muito confiante	Improvável	Algo provável	Muito preocupado	Muito preocupado	Sim	Amigo	Sempre	Sempre	Sempre	Às vezes	Sempre	Sempre	Nunca	[20-24]	Aplicou-se em um grau considerável ou por uma boa parte do tempo	Aplicou-se em algum grau ou por pouco tempo	Aplicou-se em algum grau ou por pouco tempo	Não se aplicou de maneira alguma	Aplicou-se em algum grau ou por pouco tempo	Não se aplicou de maneira alguma	Não se aplicou de maneira alguma
Masculino	46	BA	Solteiro	Tem filhos com idade superior a 16 anos	2 pessoas	Empregado	Doutoramento	Parente	Sintomas leves	Não	Bom/Muito bom	Não	Sim	Não	Não	Não	Não	Não	Concordo	Concordo	Sim	Sim	Sim	Televisão	Ligeiramente satisfeito	Sim	Pouco confiante	Muito confiante	Algo provável	Algo provável	Muito preocupado	Não tenho filhos nesta faixa etária	Sim	Não	Sempre	Sempre	Sempre	Sempre	A maior parte do tempo	Sempre	Nunca	[20-24]	Não se aplicou de maneira alguma	Não se aplicou de maneira alguma	Aplicou-se em algum grau ou por pouco tempo	Não se aplicou de maneira alguma	Não se aplicou de maneira alguma	Não se aplicou de maneira alguma	Não se aplicou de maneira alguma
Feminino	53	SP	Casado	Tem filhos com idade superior a 16 anos	3 a 5 pessoas	Profissional Autônomo	Graduação	Parente	Sintomas leves	Não	Bom/Muito bom	Não	Sim	Não	Não	Não	Não	Não	Discordo	Concordo	Sim	Sim	Sim	Órgãos oficiais (ex., Ministério da Saúde, Secretarias de Saúde etc.)	Muito satisfeito	Sim	Pouco confiante	Pouco confiante	Pouco provável	Muito provável	Muito preocupado	Muito preocupado	Sim	Não	Sempre	Sempre	Sempre	Sempre	Sempre	Sempre	Nunca	[10-19]	Não se aplicou de maneira alguma	Não se aplicou de maneira alguma	Não se aplicou de maneira alguma	Não se aplicou de maneira alguma	Não se aplicou de maneira alguma	Não se aplicou de maneira alguma	Não se aplicou de maneira alguma
Feminino	30	SP	Casado	Sem filhos	2 pessoas	Empregado	Graduação	Parente	Graves (precisou internação / UTI)	Não	Normal	Não	Sim	Não	Não	Não	Sim	Não	Discordo	Concordo	Sim	Sim	Sim	Órgãos oficiais (ex., Ministério da Saúde, Secretarias de Saúde etc.)	Ligeiramente satisfeito	Sim	Pouco confiante	Pouco confiante	Pouco provável	Algo provável	Muito preocupado	Não tenho filhos nesta faixa etária	Sim	Parente	Sempre	Sempre	Sempre	Sempre	Sempre	A maior parte do tempo	Nunca	[20-24]	Aplicou-se em um grau considerável ou por uma boa parte do tempo	Não se aplicou de maneira alguma	Não se aplicou de maneira alguma	Não se aplicou de maneira alguma	Aplicou-se em algum grau ou por pouco tempo	Não se aplicou de maneira alguma	Não se aplicou de maneira alguma
Feminino	41	SP	Solteiro	Sem filhos	1 pessoa	Empregado	Graduação	Não	Nem eu e nem parentes fizemos teste para a COVID-19	Não	Bom/Muito bom	Não	Sim	Não	Não	Não	Não	Não	Concordo	Concordo	Sim	Sim	Sim	Televisão	Ligeiramente satisfeito	Sim	Muito confiante	Muito confiante	Algo provável	Muito provável	Muito preocupado	Não tenho filhos nesta faixa etária	Sim	Não	Sempre	Sempre	Sempre	Sempre	Sempre	Sempre	Nunca	[20-24]	Não se aplicou de maneira alguma	Não se aplicou de maneira alguma	Não se aplicou de maneira alguma	Não se aplicou de maneira alguma	Não se aplicou de maneira alguma	Aplicou-se em algum grau ou por pouco tempo	Não se aplicou de maneira alguma
Masculino	50	SP	Casado	Tem filhos com 16 anos ou idade inferior	3 a 5 pessoas	Empregado	Ensino Médio	Não	Nem eu e nem parentes fizemos teste para a COVID-19	Não	Normal	Não	Sim	Não	Não	Não	Não	Não	Concordo	Concordo	Sim	Sim	Sim	Televisão	Ligeiramente satisfeito	Não	Muito confiante	Muito confiante	Algo provável	Algo provável	Muito preocupado	Muito preocupado	Sim	Amigo	Sempre	Sempre	Sempre	Sempre	Sempre	Sempre	Nunca	[20-24]	Aplicou-se em algum grau ou por pouco tempo	Não se aplicou de maneira alguma	Aplicou-se em algum grau ou por pouco tempo	Não se aplicou de maneira alguma	Não se aplicou de maneira alguma	Não se aplicou de maneira alguma	Não se aplicou de maneira alguma
Feminino	51	SP	Solteiro	Sem filhos	3 a 5 pessoas	Empregado	Mestrado	Eu	Sintomas leves	Sim	Normal	Não	Sim	Sim, atendimento médico	Não	Sim	Sim	Sim	Concordo	Concordo	Sim	Sim	Sim	Televisão	Ligeiramente satisfeito	Sim	Muito confiante	Muito confiante	Algo provável	Algo provável	Muito preocupado	Não tenho filhos nesta faixa etária	Sim	Amigo	Sempre	Sempre	Sempre	Sempre	Sempre	Sempre	Nunca	[10-19]	Aplicou-se em algum grau ou por pouco tempo	Aplicou-se em algum grau ou por pouco tempo	Aplicou-se em algum grau ou por pouco tempo	Aplicou-se em algum grau ou por pouco tempo	Aplicou-se em algum grau ou por pouco tempo	Aplicou-se em algum grau ou por pouco tempo	Não se aplicou de maneira alguma
Feminino	23	SP	Solteiro	Sem filhos	3 a 5 pessoas	Empregado	Graduação	Não	Nem eu e nem parentes fizemos teste para a COVID-19	Sim	Normal	Sim	Sim	Não	Não	Não	Não	Não	Concordo	Não sei	Sim	Sim	Sim	Redes sociais	Muito satisfeito	Sim	Muito confiante	Muito confiante	Algo provável	Algo provável	Muito preocupado	Não tenho filhos nesta faixa etária	Sim	Não	Sempre	Sempre	Sempre	Sempre	A maior parte do tempo	Sempre	Nunca	[20-24]	Aplicou-se muito ou na maioria do tempo	Aplicou-se em algum grau ou por pouco tempo	Aplicou-se em um grau considerável ou por uma boa parte do tempo	Aplicou-se muito ou na maioria do tempo	Aplicou-se muito ou na maioria do tempo	Aplicou-se em um grau considerável ou por uma boa parte do tempo	Não se aplicou de maneira alguma
Feminino	24	SP	Solteiro	Sem filhos	3 a 5 pessoas	Empregado	Graduação	Não	Nem eu e nem parentes fizemos teste para a COVID-19	Não	Normal	Não	Não	Sim, atendimento psicológico	Não	Não	Sim	Não	Concordo	Concordo	Sim	Sim	Sim	Redes sociais	Ligeiramente satisfeito	Sim	Muito confiante	Pouco confiante	Algo provável	Algo provável	Muito preocupado	Não tenho filhos nesta faixa etária	Sim	Não	Sempre	Sempre	Sempre	Sempre	A maior parte do tempo	Sempre	Nunca	[10-19]	Aplicou-se em um grau considerável ou por uma boa parte do tempo	Não se aplicou de maneira alguma	Aplicou-se em algum grau ou por pouco tempo	Aplicou-se em algum grau ou por pouco tempo	Aplicou-se em algum grau ou por pouco tempo	Aplicou-se em algum grau ou por pouco tempo	Não se aplicou de maneira alguma
Masculino	38	PA	Solteiro	Sem filhos	2 pessoas	Profissional Autônomo	Mestrado	Eu	Moderados	Sim	Fraco/Muito fraco	Não	Não	Sim, ambos (psicológico e médico)	Sim	Não	Não	Sim	Não sei	Não sei	Sim	Sim	Sim	Órgãos oficiais (ex., Ministério da Saúde, Secretarias de Saúde etc.)	Ligeiramente satisfeito	Sim	Muito confiante	Muito confiante	Muito provável	Muito provável	Muito preocupado	Não tenho filhos nesta faixa etária	Sim	Parente	Sempre	Sempre	Sempre	Sempre	Sempre	Sempre	Sempre	[20-24]	Não se aplicou de maneira alguma	Não se aplicou de maneira alguma	Aplicou-se em um grau considerável ou por uma boa parte do tempo	Não se aplicou de maneira alguma	Aplicou-se em algum grau ou por pouco tempo	Aplicou-se em algum grau ou por pouco tempo	Não se aplicou de maneira alguma
Masculino	40	PB	Casado	Tem filhos com 16 anos ou idade inferior	3 a 5 pessoas	Empregado	Doutoramento	Parente	Graves (precisou internação / UTI)	Não	Normal	Sim	Sim	Não	Não	Não	Não	Não	Concordo	Concordo	Sim	Sim	Sim	Órgãos oficiais (ex., Ministério da Saúde, Secretarias de Saúde etc.)	Não muito satisfeito	Sim	Muito confiante	Pouco confiante	Algo provável	Pouco provável	Muito preocupado	Muito preocupado	Sim	Não	A maior parte do tempo	Sempre	Sempre	Sempre	Sempre	Sempre	Nunca	[20-24]	Aplicou-se muito ou na maioria do tempo	Aplicou-se em um grau considerável ou por uma boa parte do tempo	Aplicou-se em algum grau ou por pouco tempo	Aplicou-se em algum grau ou por pouco tempo	Aplicou-se em um grau considerável ou por uma boa parte do tempo	Aplicou-se em algum grau ou por pouco tempo	Aplicou-se em um grau considerável ou por uma boa parte do tempo
Feminino	42	SP	Casado	Sem filhos	2 pessoas	Desempregado	Ensino Médio	Parente	Graves (precisou internação / UTI)	Sim	Fraco/Muito fraco	Sim	Sim	Sim, ambos (psicológico e médico)	Não	Não	Não	Sim	Concordo	Concordo	Sim	Sim	Não	Televisão	Insatisfeito	Sim	Pouco confiante	Não confiante	Algo provável	Não sei	Muito preocupado	Não tenho filhos nesta faixa etária	Sim	Amigo	Sempre	Sempre	Sempre	Sempre	Sempre	Sempre	Nunca	[20-24]	Aplicou-se muito ou na maioria do tempo	Aplicou-se em algum grau ou por pouco tempo	Aplicou-se em um grau considerável ou por uma boa parte do tempo	Aplicou-se em um grau considerável ou por uma boa parte do tempo	Aplicou-se muito ou na maioria do tempo	Aplicou-se em um grau considerável ou por uma boa parte do tempo	Aplicou-se em um grau considerável ou por uma boa parte do tempo
Feminino	39	SP	Divorciado	Tem filhos com 16 anos ou idade inferior	3 a 5 pessoas	Profissional Autônomo	Graduação	Não	Moderados	Sim	Normal	Não	Não	Sim, atendimento psicológico	Sim	Não	Sim	Sim	Não sei	Concordo	Sim	Sim	Sim	Redes sociais	Não muito satisfeito	Sim	Pouco confiante	Pouco confiante	Muito provável	Não sei	Muito preocupado	Muito preocupado	Sim	Amigo	Sempre	A maior parte do tempo	Sempre	A maior parte do tempo	Sempre	Sempre	A maior parte do tempo	[10-19]	Aplicou-se em um grau considerável ou por uma boa parte do tempo	Aplicou-se em algum grau ou por pouco tempo	Não se aplicou de maneira alguma	Aplicou-se em um grau considerável ou por uma boa parte do tempo	Aplicou-se em algum grau ou por pouco tempo	Aplicou-se em algum grau ou por pouco tempo	Não se aplicou de maneira alguma
Feminino	28	RJ	Solteiro	Sem filhos	3 a 5 pessoas	Empregado	Ensino Médio	Parente	Outros motivos	Não	Fraco/Muito fraco	Não	Sim	Sim, atendimento psicológico	Não	Não	Não	Não	Concordo	Concordo	Sim	Sim	Sim	Outras fontes	Ligeiramente satisfeito	Sim	Pouco confiante	Pouco confiante	Algo provável	Algo provável	Muito preocupado	Não tenho filhos nesta faixa etária	Sim	Não	Sempre	A maior parte do tempo	Sempre	Às vezes	Sempre	Sempre	Nunca	[20-24]	Aplicou-se muito ou na maioria do tempo	Não se aplicou de maneira alguma	Aplicou-se em algum grau ou por pouco tempo	Não se aplicou de maneira alguma	Aplicou-se em um grau considerável ou por uma boa parte do tempo	Não se aplicou de maneira alguma	Não se aplicou de maneira alguma
Feminino	24	SP	Solteiro	Sem filhos	3 a 5 pessoas	Empregado	Graduação	Não	Nem eu e nem parentes fizemos teste para a COVID-19	Sim	Normal	Não	Sim	Não	Não	Não	Sim	Sim	Concordo	Concordo	Sim	Sim	Não	Outras fontes	Insatisfeito	Sim	Muito confiante	Pouco confiante	Algo provável	Muito provável	Muito preocupado	Não tenho filhos nesta faixa etária	Não	Não	Sempre	Sempre	Sempre	A maior parte do tempo	Sempre	A maior parte do tempo	Às vezes	[10-19]	Aplicou-se em algum grau ou por pouco tempo	Não se aplicou de maneira alguma	Aplicou-se em algum grau ou por pouco tempo	Não se aplicou de maneira alguma	Aplicou-se muito ou na maioria do tempo	Aplicou-se em algum grau ou por pouco tempo	Não se aplicou de maneira alguma
Feminino	27	SP	Casado	Sem filhos	2 pessoas	Empregado	Graduação	Ambos	Outros motivos	Sim	Normal	Não	Não	Não	Não	Sim	Sim	Sim	Concordo	Concordo	Sim	Sim	Sim	Outras fontes	Ligeiramente satisfeito	Sim	Muito confiante	Muito confiante	Algo provável	Algo provável	Muito preocupado	Não tenho filhos nesta faixa etária	Sim	Não	Sempre	Às vezes	Sempre	Sempre	Sempre	A maior parte do tempo	Nunca	[10-19]	Aplicou-se muito ou na maioria do tempo	Aplicou-se em um grau considerável ou por uma boa parte do tempo	Aplicou-se em algum grau ou por pouco tempo	Aplicou-se em algum grau ou por pouco tempo	Aplicou-se em um grau considerável ou por uma boa parte do tempo	Aplicou-se em algum grau ou por pouco tempo	Não se aplicou de maneira alguma
Feminino	21	PE	Solteiro	Sem filhos	3 a 5 pessoas	Estudante	Graduação	Não	Nem eu e nem parentes fizemos teste para a COVID-19	Não	Normal	Não	Não	Não	Não	Não	Não	Não	Concordo	Concordo	Sim	Sim	Não	Redes sociais	Não muito satisfeito	Sim	Muito confiante	Muito confiante	Pouco provável	Não sei	Muito preocupado	Não tenho filhos nesta faixa etária	Sim	Não	Sempre	Sempre	Sempre	Às vezes	Sempre	Sempre	Nunca	[20-24]	Aplicou-se em um grau considerável ou por uma boa parte do tempo	Aplicou-se em um grau considerável ou por uma boa parte do tempo	Aplicou-se muito ou na maioria do tempo	Aplicou-se em algum grau ou por pouco tempo	Aplicou-se em algum grau ou por pouco tempo	Não se aplicou de maneira alguma	Aplicou-se em algum grau ou por pouco tempo
Feminino	41	PE	Casado	Tem filhos com 16 anos ou idade inferior	3 a 5 pessoas	Empregado	Doutoramento	Não	Nem eu e nem parentes fizemos teste para a COVID-19	Não	Normal	Sim	Sim	Não	Não	Não	Não	Não	Concordo	Concordo	Sim	Sim	Sim	Órgãos oficiais (ex., Ministério da Saúde, Secretarias de Saúde etc.)	Não muito satisfeito	Sim	Pouco confiante	Muito confiante	Pouco provável	Algo provável	Muito preocupado	Pouco preocupado	Sim	Amigo	Sempre	Sempre	Sempre	Sempre	Sempre	Sempre	Nunca	[20-24]	Não se aplicou de maneira alguma	Não se aplicou de maneira alguma	Não se aplicou de maneira alguma	Não se aplicou de maneira alguma	Aplicou-se em algum grau ou por pouco tempo	Aplicou-se em algum grau ou por pouco tempo	Não se aplicou de maneira alguma
Masculino	20	PR	Solteiro	Sem filhos	2 pessoas	Profissional Autônomo	Ensino Médio	Não	Nem eu e nem parentes fizemos teste para a COVID-19	Não	Bom/Muito bom	Não	Sim	Não	Não	Não	Não	Não	Discordo	Discordo	Sim	Sim	Não	Redes sociais	Insatisfeito	Sim	Muito confiante	Não confiante	Pouco provável	Pouco provável	Muito preocupado	Não tenho filhos nesta faixa etária	Sim	Não	Sempre	Sempre	Sempre	Sempre	Sempre	Sempre	Nunca	[10-19]	Não se aplicou de maneira alguma	Não se aplicou de maneira alguma	Aplicou-se em um grau considerável ou por uma boa parte do tempo	Não se aplicou de maneira alguma	Aplicou-se em um grau considerável ou por uma boa parte do tempo	Não se aplicou de maneira alguma	Não se aplicou de maneira alguma
Masculino	56	PB	Casado	Tem filhos com 16 anos ou idade inferior	3 a 5 pessoas	Empregado	Graduação	Não	Nem eu e nem parentes fizemos teste para a COVID-19	Não	Bom/Muito bom	Sim	Sim	Não	Não	Não	Não	Não	Concordo	Concordo	Sim	Sim	Sim	Rádio	Muito satisfeito	Sim	Pouco confiante	Muito confiante	Pouco provável	Algo provável	Muito preocupado	Muito preocupado	Sim	Não	Sempre	Sempre	Sempre	Sempre	Sempre	Sempre	Às vezes	[20-24]	Não se aplicou de maneira alguma	Não se aplicou de maneira alguma	Não se aplicou de maneira alguma	Não se aplicou de maneira alguma	Não se aplicou de maneira alguma	Não se aplicou de maneira alguma	Não se aplicou de maneira alguma
Feminino	50	SP	Casado	Sem filhos	2 pessoas	Empregado	Doutoramento	Não	Nem eu e nem parentes fizemos teste para a COVID-19	Não	Normal	Não	Sim	Não	Não	Não	Não	Não	Concordo	Concordo	Sim	Sim	Sim	Órgãos oficiais (ex., Ministério da Saúde, Secretarias de Saúde etc.)	Muito satisfeito	Sim	Muito confiante	Muito confiante	Algo provável	Algo provável	Muito preocupado	Não tenho filhos nesta faixa etária	Sim	Não	Sempre	Sempre	Sempre	Sempre	Sempre	Sempre	Nunca	[20-24]	Aplicou-se em algum grau ou por pouco tempo	Não se aplicou de maneira alguma	Não se aplicou de maneira alguma	Não se aplicou de maneira alguma	Não se aplicou de maneira alguma	Não se aplicou de maneira alguma	Não se aplicou de maneira alguma
Feminino	27	SP	Solteiro	Sem filhos	6 pessoas ou mais	Empregado	Graduação	Não	Nem eu e nem parentes fizemos teste para a COVID-19	Não	Normal	Não	Sim	Não	Não	Sim	Sim	Sim	Concordo	Concordo	Sim	Sim	Sim	Órgãos oficiais (ex., Ministério da Saúde, Secretarias de Saúde etc.)	Ligeiramente satisfeito	Sim	Pouco confiante	Pouco confiante	Muito provável	Algo provável	Muito preocupado	Não tenho filhos nesta faixa etária	Sim	Não	Sempre	Sempre	Sempre	Sempre	Sempre	Sempre	Nunca	[0-9]	Aplicou-se em algum grau ou por pouco tempo	Não se aplicou de maneira alguma	Não se aplicou de maneira alguma	Aplicou-se em algum grau ou por pouco tempo	Não se aplicou de maneira alguma	Aplicou-se em algum grau ou por pouco tempo	Aplicou-se em algum grau ou por pouco tempo
Masculino	37	SP	Solteiro	Sem filhos	3 a 5 pessoas	Estudante	Graduação	Não	Nem eu e nem parentes fizemos teste para a COVID-19	Não	Bom/Muito bom	Não	Não	Não	Não	Não	Não	Não	Não sei	Concordo	Sim	Sim	Sim	Televisão	Não muito satisfeito	Sim	Pouco confiante	Pouco confiante	Pouco provável	Algo provável	Muito preocupado	Não tenho filhos nesta faixa etária	Sim	Não	Sempre	Sempre	Sempre	Sempre	Sempre	Sempre	Às vezes	[20-24]	Aplicou-se em algum grau ou por pouco tempo	Não se aplicou de maneira alguma	Aplicou-se em algum grau ou por pouco tempo	Não se aplicou de maneira alguma	Aplicou-se em um grau considerável ou por uma boa parte do tempo	Aplicou-se em algum grau ou por pouco tempo	Não se aplicou de maneira alguma
Feminino	26	PA	Solteiro	Sem filhos	2 pessoas	Empregado	Graduação	Parente	Graves (precisou internação / UTI)	Não	Normal	Não	Não	Não	Não	Sim	Sim	Sim	Concordo	Concordo	Sim	Sim	Sim	Órgãos oficiais (ex., Ministério da Saúde, Secretarias de Saúde etc.)	Ligeiramente satisfeito	Sim	Muito confiante	Muito confiante	Algo provável	Algo provável	Muito preocupado	Não tenho filhos nesta faixa etária	Sim	Parente	A maior parte do tempo	A maior parte do tempo	Sempre	Às vezes	Sempre	Sempre	Nunca	[0-9]	Aplicou-se em algum grau ou por pouco tempo	Não se aplicou de maneira alguma	Não se aplicou de maneira alguma	Não se aplicou de maneira alguma	Aplicou-se em algum grau ou por pouco tempo	Não se aplicou de maneira alguma	Não se aplicou de maneira alguma
Masculino	24	SP	Solteiro	Sem filhos	3 a 5 pessoas	Empregado	Graduação	Não	Nem eu e nem parentes fizemos teste para a COVID-19	Não	Normal	Não	Sim	Não	Não	Não	Não	Não	Concordo	Concordo	Sim	Sim	Sim	Órgãos oficiais (ex., Ministério da Saúde, Secretarias de Saúde etc.)	Ligeiramente satisfeito	Sim	Muito confiante	Muito confiante	Pouco provável	Muito provável	Muito preocupado	Não tenho filhos nesta faixa etária	Sim	Não	Sempre	Sempre	Sempre	Sempre	Sempre	Sempre	Nunca	[20-24]	Aplicou-se em algum grau ou por pouco tempo	Aplicou-se em algum grau ou por pouco tempo	Não se aplicou de maneira alguma	Aplicou-se em algum grau ou por pouco tempo	Não se aplicou de maneira alguma	Não se aplicou de maneira alguma	Não se aplicou de maneira alguma
Masculino	47	PE	Solteiro	Sem filhos	1 pessoa	Empregado	Doutoramento	Não	Nem eu e nem parentes fizemos teste para a COVID-19	Não	Normal	Não	Sim	Não	Não	Não	Não	Não	Concordo	Concordo	Sim	Sim	Sim	Outras fontes	Não muito satisfeito	Sim	Pouco confiante	Muito confiante	Pouco provável	Não sei	Muito preocupado	Não tenho filhos nesta faixa etária	Sim	Não	Sempre	Sempre	Sempre	Sempre	A maior parte do tempo	Sempre	Nunca	[10-19]	Não se aplicou de maneira alguma	Não se aplicou de maneira alguma	Aplicou-se em algum grau ou por pouco tempo	Não se aplicou de maneira alguma	Aplicou-se em algum grau ou por pouco tempo	Não se aplicou de maneira alguma	Não se aplicou de maneira alguma
Feminino	27	SP	Solteiro	Sem filhos	2 pessoas	Desempregado	Mestrado	Não	Nem eu e nem parentes fizemos teste para a COVID-19	Não	Normal	Sim	Não	Não	Não	Não	Não	Não	Concordo	Concordo	Sim	Sim	Sim	Televisão	Ligeiramente satisfeito	Sim	Muito confiante	Pouco confiante	Pouco provável	Algo provável	Muito preocupado	Não tenho filhos nesta faixa etária	Sim	Não	Sempre	Sempre	Sempre	Sempre	Sempre	Sempre	Nunca	[20-24]	Não se aplicou de maneira alguma	Não se aplicou de maneira alguma	Não se aplicou de maneira alguma	Não se aplicou de maneira alguma	Aplicou-se em algum grau ou por pouco tempo	Aplicou-se em algum grau ou por pouco tempo	Não se aplicou de maneira alguma
Feminino	58	PR	Casado	Tem filhos com idade superior a 16 anos	3 a 5 pessoas	Profissional Autônomo	Graduação	Não	Nem eu e nem parentes fizemos teste para a COVID-19	Não	Normal	Não	Sim	Não	Não	Não	Não	Não	Concordo	Concordo	Sim	Sim	Sim	Órgãos oficiais (ex., Ministério da Saúde, Secretarias de Saúde etc.)	Ligeiramente satisfeito	Sim	Pouco confiante	Pouco confiante	Algo provável	Algo provável	Muito preocupado	Não tenho filhos nesta faixa etária	Sim	Não	Sempre	Sempre	Sempre	Sempre	Sempre	Sempre	Sempre	[20-24]	Não se aplicou de maneira alguma	Não se aplicou de maneira alguma	Aplicou-se em algum grau ou por pouco tempo	Não se aplicou de maneira alguma	Não se aplicou de maneira alguma	Aplicou-se em algum grau ou por pouco tempo	Não se aplicou de maneira alguma
Masculino	49	SP	Casado	Tem filhos com idade superior a 16 anos	3 a 5 pessoas	Profissional Autônomo	Doutoramento	Eu	Outros motivos	Sim	Bom/Muito bom	Não	Sim	Sim, atendimento médico	Não	Sim	Sim	Sim	Discordo	Discordo	Sim	Sim	Sim	Órgãos oficiais (ex., Ministério da Saúde, Secretarias de Saúde etc.)	Não muito satisfeito	Não	Muito confiante	Muito confiante	Algo provável	Muito provável	Pouco preocupado	Pouco preocupado	Sim	Amigo	Sempre	Sempre	Sempre	Sempre	Às vezes	Sempre	Às vezes	[10-19]	Não se aplicou de maneira alguma	Não se aplicou de maneira alguma	Não se aplicou de maneira alguma	Não se aplicou de maneira alguma	Não se aplicou de maneira alguma	Não se aplicou de maneira alguma	Não se aplicou de maneira alguma
Feminino	29	SP	Solteiro	Sem filhos	3 a 5 pessoas	Profissional Autônomo	Graduação	Parente	Sintomas leves	Não	Normal	Não	Sim	Não	Não	Não	Não	Sim	Concordo	Discordo	Sim	Sim	Sim	Televisão	Muito satisfeito	Não	Muito confiante	Muito confiante	Algo provável	Algo provável	Muito preocupado	Não tenho filhos nesta faixa etária	Sim	Não	Sempre	Sempre	Sempre	Sempre	Sempre	Sempre	Nunca	[20-24]	Não se aplicou de maneira alguma	Aplicou-se em algum grau ou por pouco tempo	Não se aplicou de maneira alguma	Não se aplicou de maneira alguma	Aplicou-se em algum grau ou por pouco tempo	Aplicou-se em algum grau ou por pouco tempo	Não se aplicou de maneira alguma
Masculino	25	SP	Solteiro	Sem filhos	3 a 5 pessoas	Empregado	Graduação	Não	Nem eu e nem parentes fizemos teste para a COVID-19	Não	Bom/Muito bom	Não	Sim	Sim, atendimento psicológico	Não	Sim	Sim	Não	Concordo	Discordo	Sim	Sim	Sim	Órgãos oficiais (ex., Ministério da Saúde, Secretarias de Saúde etc.)	Ligeiramente satisfeito	Sim	Muito confiante	Muito confiante	Algo provável	Algo provável	Muito preocupado	Não tenho filhos nesta faixa etária	Sim	Não	Sempre	Sempre	Sempre	Sempre	Sempre	Sempre	Nunca	[10-19]	Aplicou-se em algum grau ou por pouco tempo	Não se aplicou de maneira alguma	Aplicou-se em algum grau ou por pouco tempo	Não se aplicou de maneira alguma	Aplicou-se em um grau considerável ou por uma boa parte do tempo	Aplicou-se em um grau considerável ou por uma boa parte do tempo	Não se aplicou de maneira alguma
Masculino	59	MG	Solteiro	Tem filhos com 16 anos ou idade inferior	3 a 5 pessoas	Empregado	Doutoramento	Não	Nem eu e nem parentes fizemos teste para a COVID-19	Não	Bom/Muito bom	Não	Sim	Não	Não	Não	Não	Não	Concordo	Concordo	Sim	Sim	Sim	Órgãos oficiais (ex., Ministério da Saúde, Secretarias de Saúde etc.)	Ligeiramente satisfeito	Sim	Muito confiante	Muito confiante	Algo provável	Algo provável	Muito preocupado	Muito preocupado	Sim	Não	Sempre	Sempre	Sempre	Sempre	Sempre	Sempre	Nunca	[20-24]	Não se aplicou de maneira alguma	Não se aplicou de maneira alguma	Não se aplicou de maneira alguma	Não se aplicou de maneira alguma	Não se aplicou de maneira alguma	Não se aplicou de maneira alguma	Não se aplicou de maneira alguma
Feminino	55	SP	Casado	Tem filhos com idade superior a 16 anos	3 a 5 pessoas	Profissional Autônomo	Ensino Médio	Não	Nem eu e nem parentes fizemos teste para a COVID-19	Não	Normal	Não	Não	Não	Não	Não	Não	Não	Concordo	Discordo	Sim	Sim	Sim	Órgãos oficiais (ex., Ministério da Saúde, Secretarias de Saúde etc.)	Ligeiramente satisfeito	Sim	Pouco confiante	Muito confiante	Algo provável	Não sei	Muito preocupado	Não tenho filhos nesta faixa etária	Sim	Não	Sempre	Sempre	Sempre	Sempre	Sempre	Sempre	Nunca	[10-19]	Aplicou-se em algum grau ou por pouco tempo	Não se aplicou de maneira alguma	Aplicou-se em um grau considerável ou por uma boa parte do tempo	Aplicou-se em algum grau ou por pouco tempo	Aplicou-se em algum grau ou por pouco tempo	Não se aplicou de maneira alguma	Aplicou-se em algum grau ou por pouco tempo
Feminino	36	SP	Casado	Tem filhos com 16 anos ou idade inferior	3 a 5 pessoas	Empregado	Graduação	Não	Nem eu e nem parentes fizemos teste para a COVID-19	Não	Normal	Não	Sim	Não	Não	Não	Não	Não	Concordo	Concordo	Sim	Sim	Sim	Televisão	Não muito satisfeito	Sim	Pouco confiante	Não confiante	Pouco provável	Muito provável	Muito preocupado	Muito preocupado	Sim	Amigo	Sempre	Sempre	Sempre	Sempre	Sempre	Sempre	Nunca	[20-24]	Aplicou-se muito ou na maioria do tempo	Não se aplicou de maneira alguma	Não se aplicou de maneira alguma	Não se aplicou de maneira alguma	Não se aplicou de maneira alguma	Aplicou-se em algum grau ou por pouco tempo	Não se aplicou de maneira alguma
Feminino	23	PA	Solteiro	Sem filhos	3 a 5 pessoas	Desempregado	Graduação	Não	Nem eu e nem parentes fizemos teste para a COVID-19	Não	Normal	Não	Sim	Não	Não	Sim	Não	Não	Não sei	Não sei	Sim	Não	Sim	Redes sociais	Não muito satisfeito	Sim	Pouco confiante	Pouco confiante	Não sei	Algo provável	Não estou preocupado	Não tenho filhos nesta faixa etária	Sim	Não	A maior parte do tempo	Sempre	Sempre	Sempre	Sempre	Sempre	Às vezes	[20-24]	Não se aplicou de maneira alguma	Não se aplicou de maneira alguma	Não se aplicou de maneira alguma	Não se aplicou de maneira alguma	Aplicou-se muito ou na maioria do tempo	Não se aplicou de maneira alguma	Não se aplicou de maneira alguma
Feminino	41	SP	Casado	Tem filhos com idade superior a 16 anos	3 a 5 pessoas	Estudante	Graduação	Parente	Outros motivos	Não	Normal	Não	Sim	Não	Não	Não	Não	Não	Concordo	Concordo	Sim	Sim	Sim	Televisão	Ligeiramente satisfeito	Sim	Muito confiante	Muito confiante	Algo provável	Muito provável	Muito preocupado	Pouco preocupado	Sim	Não	Sempre	Sempre	Sempre	A maior parte do tempo	A maior parte do tempo	Sempre	A maior parte do tempo	[20-24]	Aplicou-se em algum grau ou por pouco tempo	Não se aplicou de maneira alguma	Aplicou-se em algum grau ou por pouco tempo	Não se aplicou de maneira alguma	Aplicou-se em um grau considerável ou por uma boa parte do tempo	Aplicou-se em algum grau ou por pouco tempo	Não se aplicou de maneira alguma
Masculino	62	SP	Casado	Tem filhos com idade superior a 16 anos	2 pessoas	Empregado	Graduação	Não	Nem eu e nem parentes fizemos teste para a COVID-19	Não	Normal	Não	Sim	Não	Não	Não	Não	Não	Concordo	Concordo	Sim	Sim	Sim	Órgãos oficiais (ex., Ministério da Saúde, Secretarias de Saúde etc.)	Insatisfeito	Sim	Muito confiante	Pouco confiante	Pouco provável	Pouco provável	Muito preocupado	Não tenho filhos nesta faixa etária	Não	Não	Sempre	Sempre	Sempre	Sempre	Sempre	Sempre	Nunca	[20-24]	Não se aplicou de maneira alguma	Não se aplicou de maneira alguma	Não se aplicou de maneira alguma	Não se aplicou de maneira alguma	Não se aplicou de maneira alguma	Não se aplicou de maneira alguma	Não se aplicou de maneira alguma
Feminino	26	SP	Solteiro	Sem filhos	3 a 5 pessoas	Empregado	Graduação	Parente	Sintomas leves	Não	Normal	Sim	Sim	Não	Não	Não	Não	Não	Não sei	Concordo	Sim	Sim	Sim	Órgãos oficiais (ex., Ministério da Saúde, Secretarias de Saúde etc.)	Não muito satisfeito	Sim	Pouco confiante	Pouco confiante	Algo provável	Não sei	Muito preocupado	Muito preocupado	Sim	Amigo	Sempre	Sempre	Sempre	A maior parte do tempo	Sempre	Sempre	Nunca	[10-19]	Aplicou-se em algum grau ou por pouco tempo	Não se aplicou de maneira alguma	Não se aplicou de maneira alguma	Aplicou-se em algum grau ou por pouco tempo	Aplicou-se em um grau considerável ou por uma boa parte do tempo	Aplicou-se em algum grau ou por pouco tempo	Não se aplicou de maneira alguma
Feminino	63	PE	Casado	Tem filhos com idade superior a 16 anos	3 a 5 pessoas	Empregado	Graduação	Não	Nem eu e nem parentes fizemos teste para a COVID-19	Não	Normal	Sim	Não	Não	Não	Não	Não	Não	Não sei	Não sei	Sim	Sim	Sim	Televisão	Muito satisfeito	Sim	Pouco confiante	Muito confiante	Não sei	Não sei	Muito preocupado	Não tenho filhos nesta faixa etária	Sim	Amigo	Sempre	Sempre	Sempre	Sempre	Sempre	Sempre	Nunca	[20-24]	Aplicou-se em algum grau ou por pouco tempo	Não se aplicou de maneira alguma	Aplicou-se em algum grau ou por pouco tempo	Aplicou-se em algum grau ou por pouco tempo	Aplicou-se em algum grau ou por pouco tempo	Aplicou-se em algum grau ou por pouco tempo	Não se aplicou de maneira alguma
Feminino	42	AM	Divorciado	Tem filhos com 16 anos ou idade inferior	3 a 5 pessoas	Profissional Autônomo	Mestrado	Parente	Sintomas leves	Não	Normal	Não	Sim	Não	Não	Não	Não	Não	Concordo	Concordo	Sim	Sim	Sim	Televisão	Muito satisfeito	Sim	Muito confiante	Muito confiante	Pouco provável	Muito provável	Pouco preocupado	Muito preocupado	Sim	Parente	Sempre	Sempre	Sempre	Sempre	Sempre	Sempre	Nunca	[20-24]	Não se aplicou de maneira alguma	Aplicou-se em algum grau ou por pouco tempo	Não se aplicou de maneira alguma	Não se aplicou de maneira alguma	Não se aplicou de maneira alguma	Não se aplicou de maneira alguma	Não se aplicou de maneira alguma
Feminino	28	SP	Casado	Sem filhos	2 pessoas	Empregado	Mestrado	Não	Nem eu e nem parentes fizemos teste para a COVID-19	Sim	Bom/Muito bom	Sim	Sim	Não	Não	Não	Sim	Sim	Concordo	Concordo	Sim	Sim	Sim	Redes sociais	Não muito satisfeito	Sim	Muito confiante	Pouco confiante	Improvável	Muito provável	Pouco preocupado	Não tenho filhos nesta faixa etária	Não sei opnar	Não	Sempre	Sempre	Sempre	Sempre	Sempre	Sempre	Às vezes	[20-24]	Não se aplicou de maneira alguma	Não se aplicou de maneira alguma	Não se aplicou de maneira alguma	Não se aplicou de maneira alguma	Não se aplicou de maneira alguma	Aplicou-se em algum grau ou por pouco tempo	Não se aplicou de maneira alguma
Masculino	40	SP	Casado	Sem filhos	2 pessoas	Empregado	Mestrado	Não	Nem eu e nem parentes fizemos teste para a COVID-19	Não	Normal	Não	Sim	Sim, atendimento psicológico	Não	Não	Não	Não	Concordo	Concordo	Sim	Sim	Sim	Outras fontes	Não muito satisfeito	Sim	Pouco confiante	Pouco confiante	Algo provável	Não sei	Muito preocupado	Não tenho filhos nesta faixa etária	Sim	Não	Sempre	Sempre	Sempre	Sempre	Sempre	Sempre	Às vezes	[20-24]	Aplicou-se em algum grau ou por pouco tempo	Aplicou-se em um grau considerável ou por uma boa parte do tempo	Aplicou-se em algum grau ou por pouco tempo	Aplicou-se em algum grau ou por pouco tempo	Aplicou-se em algum grau ou por pouco tempo	Aplicou-se em algum grau ou por pouco tempo	Não se aplicou de maneira alguma
Feminino	24	SP	Solteiro	Sem filhos	3 a 5 pessoas	Empregado	Graduação	Parente	Sintomas leves	Não	Normal	Sim	Sim	Não	Não	Não	Não	Sim	Concordo	Concordo	Sim	Sim	Sim	Televisão	Ligeiramente satisfeito	Não	Muito confiante	Muito confiante	Algo provável	Muito provável	Muito preocupado	Não tenho filhos nesta faixa etária	Sim	Não	A maior parte do tempo	A maior parte do tempo	Sempre	A maior parte do tempo	A maior parte do tempo	Sempre	Nunca	[20-24]	Aplicou-se em algum grau ou por pouco tempo	Não se aplicou de maneira alguma	Não se aplicou de maneira alguma	Não se aplicou de maneira alguma	Aplicou-se em algum grau ou por pouco tempo	Não se aplicou de maneira alguma	Não se aplicou de maneira alguma
Feminino	37	PA	Solteiro	Sem filhos	3 a 5 pessoas	Desempregado	Graduação	Não	Nem eu e nem parentes fizemos teste para a COVID-19	Não	Normal	Não	Não	Sim, atendimento médico	Não	Não	Não	Sim	Concordo	Concordo	Sim	Sim	Sim	Órgãos oficiais (ex., Ministério da Saúde, Secretarias de Saúde etc.)	Não muito satisfeito	Sim	Pouco confiante	Pouco confiante	Muito provável	Algo provável	Muito preocupado	Não estou preocupado	Sim	Amigo	Sempre	Sempre	Sempre	Sempre	Sempre	Sempre	Nunca	[20-24]	Aplicou-se em um grau considerável ou por uma boa parte do tempo	Aplicou-se em algum grau ou por pouco tempo	Aplicou-se em algum grau ou por pouco tempo	Não se aplicou de maneira alguma	Aplicou-se muito ou na maioria do tempo	Aplicou-se em algum grau ou por pouco tempo	Aplicou-se em algum grau ou por pouco tempo
Feminino	20	SP	Solteiro	Sem filhos	3 a 5 pessoas	Estudante	Graduação	Não	Nem eu e nem parentes fizemos teste para a COVID-19	Não	Normal	Não	Sim	Não	Não	Não	Sim	Não	Concordo	Concordo	Sim	Sim	Não	Órgãos oficiais (ex., Ministério da Saúde, Secretarias de Saúde etc.)	Não muito satisfeito	Sim	Muito confiante	Pouco confiante	Algo provável	Algo provável	Muito preocupado	Não tenho filhos nesta faixa etária	Sim	Não	Sempre	A maior parte do tempo	Sempre	Às vezes	Sempre	Sempre	Às vezes	[20-24]	Aplicou-se em algum grau ou por pouco tempo	Aplicou-se em algum grau ou por pouco tempo	Aplicou-se em algum grau ou por pouco tempo	Aplicou-se em um grau considerável ou por uma boa parte do tempo	Aplicou-se em um grau considerável ou por uma boa parte do tempo	Aplicou-se em um grau considerável ou por uma boa parte do tempo	Não se aplicou de maneira alguma
Feminino	69	AP	Divorciado	Tem filhos com idade superior a 16 anos	1 pessoa	Aposentado	Graduação	Não	Outros motivos	Sim	Normal	Sim	Sim	Não	Não	Não	Não	Não	Não sei	Não sei	Sim	Sim	Sim	Redes sociais	Insatisfeito	Sim	Não confiante	Não confiante	Não sei	Não sei	Muito preocupado	Muito preocupado	Sim	Não	Sempre	Sempre	Sempre	Sempre	Sempre	Sempre	Nunca	[20-24]	Aplicou-se em um grau considerável ou por uma boa parte do tempo	Não se aplicou de maneira alguma	Não se aplicou de maneira alguma	Aplicou-se em um grau considerável ou por uma boa parte do tempo	Não se aplicou de maneira alguma	Não se aplicou de maneira alguma	Não se aplicou de maneira alguma
Feminino	59	SP	Casado	Tem filhos com idade superior a 16 anos	3 a 5 pessoas	Empregado	Graduação	Não	Nem eu e nem parentes fizemos teste para a COVID-19	Não	Normal	Não	Sim	Não	Não	Não	Não	Não	Concordo	Concordo	Sim	Sim	Sim	Televisão	Não muito satisfeito	Sim	Pouco confiante	Pouco confiante	Não sei	Muito provável	Muito preocupado	Não tenho filhos nesta faixa etária	Não	Não	Sempre	Sempre	Sempre	Sempre	Sempre	Sempre	A maior parte do tempo	[0-9]	Não se aplicou de maneira alguma	Não se aplicou de maneira alguma	Aplicou-se em algum grau ou por pouco tempo	Não se aplicou de maneira alguma	Não se aplicou de maneira alguma	Não se aplicou de maneira alguma	Não se aplicou de maneira alguma
Masculino	19	SP	Solteiro	Sem filhos	3 a 5 pessoas	Estudante	Ensino Médio	Não	Nem eu e nem parentes fizemos teste para a COVID-19	Não	Normal	Não	Sim	Não	Não	Não	Não	Não	Concordo	Concordo	Sim	Sim	Sim	Televisão	Insatisfeito	Sim	Pouco confiante	Pouco confiante	Algo provável	Algo provável	Muito preocupado	Não tenho filhos nesta faixa etária	Sim	Não	Sempre	Sempre	Sempre	Sempre	Sempre	Sempre	Nunca	[20-24]	Aplicou-se em algum grau ou por pouco tempo	Não se aplicou de maneira alguma	Aplicou-se em algum grau ou por pouco tempo	Aplicou-se em algum grau ou por pouco tempo	Aplicou-se em um grau considerável ou por uma boa parte do tempo	Não se aplicou de maneira alguma	Não se aplicou de maneira alguma
Feminino	57	SP	Casado	Tem filhos com idade superior a 16 anos	6 pessoas ou mais	Empregado	Graduação	Não	Nem eu e nem parentes fizemos teste para a COVID-19	Sim	Normal	Não	Sim	Sim, atendimento médico	Não	Não	Não	Não	Não sei	Concordo	Sim	Sim	Sim	Órgãos oficiais (ex., Ministério da Saúde, Secretarias de Saúde etc.)	Ligeiramente satisfeito	Sim	Muito confiante	Pouco confiante	Pouco provável	Muito provável	Muito preocupado	Pouco preocupado	Sim	Não	Sempre	Sempre	Sempre	Sempre	Sempre	Sempre	A maior parte do tempo	[20-24]	Aplicou-se em um grau considerável ou por uma boa parte do tempo	Aplicou-se em um grau considerável ou por uma boa parte do tempo	Aplicou-se em algum grau ou por pouco tempo	Aplicou-se em algum grau ou por pouco tempo	Aplicou-se em algum grau ou por pouco tempo	Aplicou-se em um grau considerável ou por uma boa parte do tempo	Aplicou-se em algum grau ou por pouco tempo
Feminino	69	AP	Divorciado	Tem filhos com idade superior a 16 anos	1 pessoa	Aposentado	Graduação	Não	Outros motivos	Sim	Normal	Sim	Sim	Não	Não	Não	Não	Não	Não sei	Não sei	Sim	Sim	Sim	Redes sociais	Insatisfeito	Sim	Não confiante	Não confiante	Não sei	Não sei	Muito preocupado	Muito preocupado	Sim	Não	Sempre	Sempre	Sempre	Sempre	Sempre	Sempre	Nunca	[20-24]	Aplicou-se em um grau considerável ou por uma boa parte do tempo	Não se aplicou de maneira alguma	Não se aplicou de maneira alguma	Aplicou-se em um grau considerável ou por uma boa parte do tempo	Não se aplicou de maneira alguma	Não se aplicou de maneira alguma	Não se aplicou de maneira alguma
Feminino	59	SP	Casado	Tem filhos com idade superior a 16 anos	3 a 5 pessoas	Empregado	Graduação	Não	Nem eu e nem parentes fizemos teste para a COVID-19	Não	Normal	Não	Sim	Não	Não	Não	Não	Não	Concordo	Concordo	Sim	Sim	Sim	Televisão	Não muito satisfeito	Sim	Pouco confiante	Pouco confiante	Não sei	Muito provável	Muito preocupado	Não tenho filhos nesta faixa etária	Não	Não	Sempre	Sempre	Sempre	Sempre	Sempre	Sempre	A maior parte do tempo	[0-9]	Não se aplicou de maneira alguma	Não se aplicou de maneira alguma	Aplicou-se em algum grau ou por pouco tempo	Não se aplicou de maneira alguma	Não se aplicou de maneira alguma	Não se aplicou de maneira alguma	Não se aplicou de maneira alguma
Feminino	46	PR	Solteiro	Sem filhos	1 pessoa	Empregado	Doutoramento	Não	Nem eu e nem parentes fizemos teste para a COVID-19	Não	Normal	Não	Sim	Sim, ambos (psicológico e médico)	Não	Não	Não	Sim	Concordo	Concordo	Sim	Sim	Sim	Televisão	Não muito satisfeito	Sim	Muito confiante	Muito confiante	Pouco provável	Muito provável	Muito preocupado	Não tenho filhos nesta faixa etária	Sim	Não	Sempre	Sempre	Sempre	Sempre	Sempre	Sempre	Nunca	[20-24]	Aplicou-se em algum grau ou por pouco tempo	Aplicou-se em algum grau ou por pouco tempo	Aplicou-se em algum grau ou por pouco tempo	Não se aplicou de maneira alguma	Aplicou-se muito ou na maioria do tempo	Aplicou-se em algum grau ou por pouco tempo	Não se aplicou de maneira alguma
Feminino	59	SP	Casado	Tem filhos com idade superior a 16 anos	3 a 5 pessoas	Empregado	Graduação	Não	Nem eu e nem parentes fizemos teste para a COVID-19	Não	Normal	Não	Sim	Não	Não	Não	Não	Não	Concordo	Concordo	Sim	Sim	Sim	Televisão	Não muito satisfeito	Sim	Pouco confiante	Pouco confiante	Não sei	Muito provável	Muito preocupado	Não tenho filhos nesta faixa etária	Não	Não	Sempre	Sempre	Sempre	Sempre	Sempre	Sempre	A maior parte do tempo	[0-9]	Não se aplicou de maneira alguma	Não se aplicou de maneira alguma	Aplicou-se em algum grau ou por pouco tempo	Não se aplicou de maneira alguma	Não se aplicou de maneira alguma	Não se aplicou de maneira alguma	Não se aplicou de maneira alguma
Feminino	30	SP	Solteiro	Sem filhos	3 a 5 pessoas	Profissional Autônomo	Graduação	Ambos	Outros motivos	Não	Normal	Não	Não	Sim, atendimento psicológico	Não	Sim	Sim	Sim	Concordo	Discordo	Sim	Sim	Sim	Outras fontes	Não muito satisfeito	Sim	Muito confiante	Muito confiante	Muito provável	Algo provável	Muito preocupado	Não tenho filhos nesta faixa etária	Sim	Não	Sempre	Sempre	Sempre	A maior parte do tempo	Sempre	Sempre	Nunca	[20-24]	Aplicou-se muito ou na maioria do tempo	Aplicou-se em algum grau ou por pouco tempo	Aplicou-se em algum grau ou por pouco tempo	Aplicou-se muito ou na maioria do tempo	Aplicou-se muito ou na maioria do tempo	Aplicou-se em um grau considerável ou por uma boa parte do tempo	Aplicou-se muito ou na maioria do tempo
Masculino	49	SP	Solteiro	Sem filhos	3 a 5 pessoas	Profissional Autônomo	Ensino Médio	Não	Nem eu e nem parentes fizemos teste para a COVID-19	Não	Normal	Não	Sim	Não	Não	Não	Sim	Não	Concordo	Concordo	Sim	Sim	Sim	Televisão	Insatisfeito	Sim	Muito confiante	Pouco confiante	Muito provável	Algo provável	Muito preocupado	Não tenho filhos nesta faixa etária	Sim	Não	Às vezes	Nunca	Sempre	Às vezes	Sempre	Sempre	Nunca	[20-24]	Aplicou-se em algum grau ou por pouco tempo	Aplicou-se em algum grau ou por pouco tempo	Aplicou-se em algum grau ou por pouco tempo	Aplicou-se em algum grau ou por pouco tempo	Aplicou-se em algum grau ou por pouco tempo	Aplicou-se muito ou na maioria do tempo	Não se aplicou de maneira alguma
Feminino	40	SP	Casado	Tem filhos com idade superior a 16 anos	3 a 5 pessoas	Empregado	Graduação	Parente	Outros motivos	Sim	Normal	Não	Sim	Não	Não	Não	Sim	Não	Concordo	Concordo	Sim	Sim	Sim	Televisão	Ligeiramente satisfeito	Sim	Pouco confiante	Pouco confiante	Algo provável	Algo provável	Muito preocupado	Muito preocupado	Sim	Amigo	Sempre	A maior parte do tempo	Sempre	A maior parte do tempo	Sempre	Sempre	Nunca	[10-19]	Aplicou-se em algum grau ou por pouco tempo	Não se aplicou de maneira alguma	Aplicou-se em algum grau ou por pouco tempo	Não se aplicou de maneira alguma	Não se aplicou de maneira alguma	Aplicou-se em algum grau ou por pouco tempo	Não se aplicou de maneira alguma
Feminino	27	SP	Casado	Sem filhos	2 pessoas	Profissional Autônomo	Graduação	Ambos	Moderados	Não	Bom/Muito bom	Não	Sim	Sim, atendimento psicológico	Sim	Sim	Não	Não	Concordo	Concordo	Sim	Sim	Sim	Órgãos oficiais (ex., Ministério da Saúde, Secretarias de Saúde etc.)	Ligeiramente satisfeito	Sim	Pouco confiante	Pouco confiante	Muito provável	Muito provável	Muito preocupado	Não tenho filhos nesta faixa etária	Sim	Parente	Sempre	Sempre	Sempre	A maior parte do tempo	Sempre	A maior parte do tempo	Nunca	[20-24]	Aplicou-se em algum grau ou por pouco tempo	Não se aplicou de maneira alguma	Não se aplicou de maneira alguma	Não se aplicou de maneira alguma	Aplicou-se em algum grau ou por pouco tempo	Não se aplicou de maneira alguma	Não se aplicou de maneira alguma
Feminino	36	SP	Casado	Tem filhos com 16 anos ou idade inferior	3 a 5 pessoas	Empregado	Mestrado	Parente	Moderados	Não	Normal	Não	Sim	Não	Não	Não	Não	Não	Concordo	Concordo	Sim	Sim	Sim	Redes sociais	Ligeiramente satisfeito	Sim	Muito confiante	Muito confiante	Pouco provável	Algo provável	Pouco preocupado	Pouco preocupado	Sim	Não	A maior parte do tempo	Sempre	Sempre	Às vezes	Às vezes	Sempre	Nunca	[20-24]	Não se aplicou de maneira alguma	Não se aplicou de maneira alguma	Aplicou-se em um grau considerável ou por uma boa parte do tempo	Não se aplicou de maneira alguma	Aplicou-se em algum grau ou por pouco tempo	Não se aplicou de maneira alguma	Não se aplicou de maneira alguma
Feminino	47	PA	Casado	Tem filhos com 16 anos ou idade inferior	3 a 5 pessoas	Empregado	Graduação	Não	Nem eu e nem parentes fizemos teste para a COVID-19	Não	Normal	Não	Sim	Não	Não	Não	Sim	Não	Concordo	Concordo	Sim	Sim	Sim	Televisão	Ligeiramente satisfeito	Sim	Pouco confiante	Muito confiante	Algo provável	Algo provável	Muito preocupado	Pouco preocupado	Sim	Amigo	Sempre	A maior parte do tempo	Sempre	A maior parte do tempo	A maior parte do tempo	Sempre	Nunca	[20-24]	Aplicou-se em algum grau ou por pouco tempo	Não se aplicou de maneira alguma	Não se aplicou de maneira alguma	Não se aplicou de maneira alguma	Aplicou-se em algum grau ou por pouco tempo	Aplicou-se em algum grau ou por pouco tempo	Não se aplicou de maneira alguma
Masculino	39	SP	Solteiro	Sem filhos	1 pessoa	Profissional Autônomo	Graduação	Não	Nem eu e nem parentes fizemos teste para a COVID-19	Não	Normal	Não	Não	Sim, atendimento psicológico	Não	Não	Não	Não	Concordo	Concordo	Sim	Sim	Sim	Televisão	Insatisfeito	Sim	Muito confiante	Pouco confiante	Algo provável	Algo provável	Pouco preocupado	Não tenho filhos nesta faixa etária	Sim	Amigo	Sempre	Sempre	Nunca	Nunca	Sempre	Sempre	Nunca	[20-24]	Aplicou-se em algum grau ou por pouco tempo	Não se aplicou de maneira alguma	Aplicou-se em algum grau ou por pouco tempo	Não se aplicou de maneira alguma	Aplicou-se muito ou na maioria do tempo	Aplicou-se em algum grau ou por pouco tempo	Não se aplicou de maneira alguma
Feminino	27	SP	Solteiro	Tem filhos com 16 anos ou idade inferior	6 pessoas ou mais	Empregado	Ensino Médio	Eu	Graves (precisou internação / UTI)	Sim	Fraco/Muito fraco	Sim	Sim	Sim, ambos (psicológico e médico)	Sim	Sim	Sim	Sim	Concordo	Discordo	Sim	Sim	Sim	Televisão	Insatisfeito	Sim	Pouco confiante	Pouco confiante	Algo provável	Algo provável	Muito preocupado	Muito preocupado	Não	Amigo	A maior parte do tempo	A maior parte do tempo	A maior parte do tempo	A maior parte do tempo	A maior parte do tempo	Sempre	A maior parte do tempo	[0-9]	Aplicou-se muito ou na maioria do tempo	Aplicou-se em algum grau ou por pouco tempo	Aplicou-se em algum grau ou por pouco tempo	Aplicou-se muito ou na maioria do tempo	Aplicou-se muito ou na maioria do tempo	Aplicou-se muito ou na maioria do tempo	Aplicou-se em um grau considerável ou por uma boa parte do tempo
Masculino	63	SP	Casado	Sem filhos	2 pessoas	Profissional Autônomo	Ensino Médio	Não	Nem eu e nem parentes fizemos teste para a COVID-19	Não	Normal	Sim	Não	Não	Não	Não	Não	Não	Concordo	Concordo	Sim	Sim	Sim	Outras fontes	Insatisfeito	Sim	Pouco confiante	Pouco confiante	Muito provável	Muito provável	Muito preocupado	Não tenho filhos nesta faixa etária	Não	Não	Sempre	Sempre	A maior parte do tempo	Sempre	Sempre	Sempre	Às vezes	[10-19]	Aplicou-se em algum grau ou por pouco tempo	Não se aplicou de maneira alguma	Aplicou-se em um grau considerável ou por uma boa parte do tempo	Não se aplicou de maneira alguma	Não se aplicou de maneira alguma	Não se aplicou de maneira alguma	Não se aplicou de maneira alguma
Feminino	32	SP	Casado	Tem filhos com 16 anos ou idade inferior	3 a 5 pessoas	Profissional Autônomo	Graduação	Não	Nem eu e nem parentes fizemos teste para a COVID-19	Não	Normal	Não	Sim	Não	Não	Sim	Sim	Sim	Discordo	Concordo	Sim	Sim	Sim	Redes sociais	Ligeiramente satisfeito	Sim	Pouco confiante	Pouco confiante	Pouco provável	Muito provável	Muito preocupado	Muito preocupado	Sim	Não	Sempre	A maior parte do tempo	A maior parte do tempo	Sempre	Sempre	Sempre	Nunca	[10-19]	Aplicou-se em algum grau ou por pouco tempo	Aplicou-se em algum grau ou por pouco tempo	Não se aplicou de maneira alguma	Aplicou-se em algum grau ou por pouco tempo	Aplicou-se em um grau considerável ou por uma boa parte do tempo	Aplicou-se em algum grau ou por pouco tempo	Não se aplicou de maneira alguma
Feminino	35	SP	Casado	Tem filhos com 16 anos ou idade inferior	3 a 5 pessoas	Empregado	Graduação	Não	Nem eu e nem parentes fizemos teste para a COVID-19	Não	Bom/Muito bom	Não	Sim	Sim, atendimento psicológico	Não	Não	Não	Não	Concordo	Discordo	Sim	Sim	Sim	Rádio	Não muito satisfeito	Sim	Muito confiante	Pouco confiante	Pouco provável	Muito provável	Muito preocupado	Muito preocupado	Não	Não	Sempre	A maior parte do tempo	Sempre	Sempre	Às vezes	Sempre	Nunca	[20-24]	Não se aplicou de maneira alguma	Não se aplicou de maneira alguma	Não se aplicou de maneira alguma	Não se aplicou de maneira alguma	Não se aplicou de maneira alguma	Não se aplicou de maneira alguma	Não se aplicou de maneira alguma
Feminino	28	PR	Casado	Sem filhos	1 pessoa	Empregado	Mestrado	Não	Nem eu e nem parentes fizemos teste para a COVID-19	Não	Bom/Muito bom	Não	Sim	Não	Não	Não	Não	Não	Concordo	Concordo	Sim	Sim	Sim	Órgãos oficiais (ex., Ministério da Saúde, Secretarias de Saúde etc.)	Ligeiramente satisfeito	Sim	Muito confiante	Muito confiante	Pouco provável	Algo provável	Pouco preocupado	Não tenho filhos nesta faixa etária	Sim	Não	Sempre	Sempre	Sempre	Sempre	Sempre	Sempre	Nunca	[20-24]	Aplicou-se em algum grau ou por pouco tempo	Aplicou-se em algum grau ou por pouco tempo	Aplicou-se em algum grau ou por pouco tempo	Aplicou-se em algum grau ou por pouco tempo	Aplicou-se em algum grau ou por pouco tempo	Aplicou-se em algum grau ou por pouco tempo	Não se aplicou de maneira alguma
Feminino	35	SP	Casado	Tem filhos com 16 anos ou idade inferior	3 a 5 pessoas	Desempregado	Ensino Médio	Parente	Moderados	Não	Normal	Sim	Não	Não	Não	Sim	Não	Não	Concordo	Concordo	Sim	Sim	Sim	Televisão	Ligeiramente satisfeito	Sim	Muito confiante	Pouco confiante	Pouco provável	Algo provável	Muito preocupado	Muito preocupado	Sim	Amigo	Sempre	Sempre	Sempre	Sempre	Sempre	Sempre	Nunca	[20-24]	Aplicou-se muito ou na maioria do tempo	Aplicou-se em um grau considerável ou por uma boa parte do tempo	Aplicou-se em algum grau ou por pouco tempo	Não se aplicou de maneira alguma	Aplicou-se muito ou na maioria do tempo	Aplicou-se em algum grau ou por pouco tempo	Não se aplicou de maneira alguma
Feminino	40	SP	Casado	Sem filhos	2 pessoas	Profissional Autônomo	Graduação	Ambos	Outros motivos	Não	Bom/Muito bom	Sim	Sim	Não	Não	Não	Não	Não	Concordo	Não sei	Sim	Sim	Sim	Órgãos oficiais (ex., Ministério da Saúde, Secretarias de Saúde etc.)	Não muito satisfeito	Sim	Pouco confiante	Pouco confiante	Pouco provável	Pouco provável	Pouco preocupado	Não tenho filhos nesta faixa etária	Sim	Não	Sempre	Sempre	Sempre	Sempre	Sempre	Sempre	Nunca	[10-19]	Não se aplicou de maneira alguma	Não se aplicou de maneira alguma	Não se aplicou de maneira alguma	Aplicou-se em algum grau ou por pouco tempo	Não se aplicou de maneira alguma	Aplicou-se em algum grau ou por pouco tempo	Não se aplicou de maneira alguma
Feminino	19	SP	Solteiro	Sem filhos	3 a 5 pessoas	Estudante	Graduação	Não	Nem eu e nem parentes fizemos teste para a COVID-19	Sim	Bom/Muito bom	Sim	Sim	Sim, atendimento psicológico	Não	Não	Não	Não	Concordo	Concordo	Sim	Sim	Não	Redes sociais	Não muito satisfeito	Sim	Pouco confiante	Pouco confiante	Pouco provável	Muito provável	Muito preocupado	Não tenho filhos nesta faixa etária	Sim	Não	Sempre	Sempre	Sempre	A maior parte do tempo	A maior parte do tempo	Sempre	Nunca	[10-19]	Aplicou-se em um grau considerável ou por uma boa parte do tempo	Não se aplicou de maneira alguma	Aplicou-se em algum grau ou por pouco tempo	Aplicou-se em algum grau ou por pouco tempo	Aplicou-se em um grau considerável ou por uma boa parte do tempo	Aplicou-se em algum grau ou por pouco tempo	Aplicou-se em algum grau ou por pouco tempo
Masculino	43	SP	Casado	Tem filhos com 16 anos ou idade inferior	3 a 5 pessoas	Profissional Autônomo	Graduação	Não	Nem eu e nem parentes fizemos teste para a COVID-19	Não	Normal	Sim	Não	Não	Não	Não	Não	Sim	Não sei	Discordo	Sim	Sim	Sim	Televisão	Muito satisfeito	Sim	Pouco confiante	Pouco confiante	Algo provável	Algo provável	Muito preocupado	Muito preocupado	Sim	Não	Sempre	A maior parte do tempo	Sempre	A maior parte do tempo	A maior parte do tempo	A maior parte do tempo	Nunca	[0-9]	Aplicou-se muito ou na maioria do tempo	Não se aplicou de maneira alguma	Não se aplicou de maneira alguma	Não se aplicou de maneira alguma	Não se aplicou de maneira alguma	Não se aplicou de maneira alguma	Não se aplicou de maneira alguma
Masculino	47	SP	Divorciado	Tem filhos com idade superior a 16 anos	3 a 5 pessoas	Empregado	Graduação	Não	Nem eu e nem parentes fizemos teste para a COVID-19	Não	Bom/Muito bom	Não	Sim	Sim, atendimento psicológico	Não	Não	Sim	Não	Concordo	Concordo	Sim	Sim	Sim	Órgãos oficiais (ex., Ministério da Saúde, Secretarias de Saúde etc.)	Ligeiramente satisfeito	Sim	Pouco confiante	Pouco confiante	Algo provável	Algo provável	Muito preocupado	Não tenho filhos nesta faixa etária	Sim	Amigo	Sempre	Sempre	A maior parte do tempo	Sempre	A maior parte do tempo	Às vezes	Nunca	[20-24]	Não se aplicou de maneira alguma	Não se aplicou de maneira alguma	Não se aplicou de maneira alguma	Não se aplicou de maneira alguma	Não se aplicou de maneira alguma	Não se aplicou de maneira alguma	Não se aplicou de maneira alguma
Feminino	29	SP	Solteiro	Sem filhos	2 pessoas	Profissional Autônomo	Graduação	Parente	Moderados	Sim	Normal	Sim	Não	Sim, ambos (psicológico e médico)	Não	Não	Sim	Não	Concordo	Concordo	Sim	Sim	Sim	Redes sociais	Ligeiramente satisfeito	Sim	Pouco confiante	Pouco confiante	Pouco provável	Não sei	Muito preocupado	Não tenho filhos nesta faixa etária	Sim	Não	Sempre	Sempre	Sempre	Sempre	Sempre	Sempre	Nunca	[20-24]	Não se aplicou de maneira alguma	Aplicou-se em um grau considerável ou por uma boa parte do tempo	Aplicou-se em algum grau ou por pouco tempo	Não se aplicou de maneira alguma	Aplicou-se em um grau considerável ou por uma boa parte do tempo	Aplicou-se em algum grau ou por pouco tempo	Não se aplicou de maneira alguma
Feminino	52	SP	Solteiro	Sem filhos	1 pessoa	Empregado	Doutoramento	Não	Nem eu e nem parentes fizemos teste para a COVID-19	Não	Normal	Não	Sim	Não	Não	Sim	Sim	Sim	Concordo	Concordo	Sim	Sim	Sim	Televisão	Ligeiramente satisfeito	Sim	Muito confiante	Pouco confiante	Muito provável	Muito provável	Pouco preocupado	Não tenho filhos nesta faixa etária	Sim	Não	Sempre	Sempre	Sempre	Sempre	Sempre	Sempre	Nunca	[0-9]	Aplicou-se em algum grau ou por pouco tempo	Aplicou-se em algum grau ou por pouco tempo	Não se aplicou de maneira alguma	Não se aplicou de maneira alguma	Não se aplicou de maneira alguma	Não se aplicou de maneira alguma	Não se aplicou de maneira alguma
Feminino	25	SP	Solteiro	Sem filhos	3 a 5 pessoas	Profissional Autônomo	Graduação	Não	Nem eu e nem parentes fizemos teste para a COVID-19	Não	Normal	Não	Não	Sim, atendimento psicológico	Não	Não	Não	Não	Concordo	Concordo	Sim	Sim	Sim	Redes sociais	Ligeiramente satisfeito	Não	Muito confiante	Muito confiante	Pouco provável	Muito provável	Muito preocupado	Não tenho filhos nesta faixa etária	Sim	Não	Sempre	A maior parte do tempo	Sempre	Nunca	Sempre	Sempre	Nunca	[20-24]	Não se aplicou de maneira alguma	Não se aplicou de maneira alguma	Não se aplicou de maneira alguma	Não se aplicou de maneira alguma	Não se aplicou de maneira alguma	Não se aplicou de maneira alguma	Não se aplicou de maneira alguma
Feminino	45	SP	Casado	Tem filhos com 16 anos ou idade inferior	3 a 5 pessoas	Empregado	Doutoramento	Parente	Moderados	Não	Normal	Não	Sim	Sim, atendimento psicológico	Não	Não	Não	Não	Concordo	Discordo	Sim	Sim	Sim	Televisão	Insatisfeito	Sim	Muito confiante	Pouco confiante	Pouco provável	Algo provável	Muito preocupado	Muito preocupado	Sim	Amigo	Sempre	Sempre	Sempre	Sempre	Sempre	Sempre	Nunca	[20-24]	Aplicou-se em um grau considerável ou por uma boa parte do tempo	Aplicou-se em um grau considerável ou por uma boa parte do tempo	Aplicou-se em algum grau ou por pouco tempo	Aplicou-se em algum grau ou por pouco tempo	Não se aplicou de maneira alguma	Aplicou-se em algum grau ou por pouco tempo	Não se aplicou de maneira alguma
Feminino	31	GO	Casado	Sem filhos	2 pessoas	Profissional Autônomo	Graduação	Não	Nem eu e nem parentes fizemos teste para a COVID-19	Não	Normal	Não	Sim	Sim, atendimento psicológico	Não	Não	Não	Sim	Concordo	Concordo	Sim	Sim	Sim	Outras fontes	Insatisfeito	Sim	Muito confiante	Não confiante	Muito provável	Algo provável	Muito preocupado	Não tenho filhos nesta faixa etária	Sim	Não	Sempre	Às vezes	Sempre	Sempre	Sempre	Sempre	Nunca	[20-24]	Aplicou-se em algum grau ou por pouco tempo	Não se aplicou de maneira alguma	Aplicou-se em algum grau ou por pouco tempo	Não se aplicou de maneira alguma	Aplicou-se em um grau considerável ou por uma boa parte do tempo	Aplicou-se em um grau considerável ou por uma boa parte do tempo	Não se aplicou de maneira alguma
Feminino	23	SP	Solteiro	Sem filhos	2 pessoas	Estudante	Graduação	Não	Nem eu e nem parentes fizemos teste para a COVID-19	Não	Bom/Muito bom	Sim	Sim	Não	Não	Não	Sim	Não	Concordo	Concordo	Sim	Sim	Sim	Órgãos oficiais (ex., Ministério da Saúde, Secretarias de Saúde etc.)	Ligeiramente satisfeito	Sim	Muito confiante	Pouco confiante	Pouco provável	Algo provável	Muito preocupado	Não tenho filhos nesta faixa etária	Sim	Não	Sempre	Sempre	Sempre	A maior parte do tempo	Sempre	Sempre	Nunca	[20-24]	Aplicou-se em algum grau ou por pouco tempo	Não se aplicou de maneira alguma	Não se aplicou de maneira alguma	Aplicou-se em algum grau ou por pouco tempo	Não se aplicou de maneira alguma	Aplicou-se em algum grau ou por pouco tempo	Não se aplicou de maneira alguma
Feminino	38	SP	Casado	Tem filhos com 16 anos ou idade inferior	3 a 5 pessoas	Empregado	Graduação	Não	Nem eu e nem parentes fizemos teste para a COVID-19	Não	Bom/Muito bom	Não	Sim	Não	Não	Não	Não	Não	Concordo	Concordo	Sim	Sim	Sim	Órgãos oficiais (ex., Ministério da Saúde, Secretarias de Saúde etc.)	Não muito satisfeito	Sim	Muito confiante	Muito confiante	Pouco provável	Muito provável	Muito preocupado	Muito preocupado	Sim	Não	Sempre	A maior parte do tempo	Sempre	Sempre	Sempre	Sempre	Nunca	[20-24]	Aplicou-se em algum grau ou por pouco tempo	Não se aplicou de maneira alguma	Aplicou-se em algum grau ou por pouco tempo	Aplicou-se em algum grau ou por pouco tempo	Aplicou-se em algum grau ou por pouco tempo	Aplicou-se em algum grau ou por pouco tempo	Não se aplicou de maneira alguma
Feminino	19	SP	Solteiro	Sem filhos	2 pessoas	Desempregado	Ensino Médio	Parente	Sintomas leves	Não	Normal	Não	Sim	Não	Não	Não	Sim	Sim	Concordo	Concordo	Sim	Sim	Não	Televisão	Não muito satisfeito	Sim	Muito confiante	Pouco confiante	Pouco provável	Muito provável	Muito preocupado	Não tenho filhos nesta faixa etária	Sim	Não	Sempre	Sempre	Sempre	Sempre	Sempre	Sempre	Às vezes	[20-24]	Aplicou-se em um grau considerável ou por uma boa parte do tempo	Não se aplicou de maneira alguma	Aplicou-se em algum grau ou por pouco tempo	Aplicou-se em algum grau ou por pouco tempo	Aplicou-se em algum grau ou por pouco tempo	Aplicou-se muito ou na maioria do tempo	Aplicou-se em algum grau ou por pouco tempo
Masculino	18	SP	Solteiro	Sem filhos	3 a 5 pessoas	Estudante	Ensino Médio	Parente	Moderados	Não	Fraco/Muito fraco	Não	Sim	Não	Não	Não	Sim	Não	Concordo	Concordo	Sim	Sim	Sim	Redes sociais	Não muito satisfeito	Sim	Pouco confiante	Pouco confiante	Pouco provável	Muito provável	Muito preocupado	Não tenho filhos nesta faixa etária	Sim	Não	Sempre	Sempre	Sempre	Sempre	Sempre	Sempre	Nunca	[20-24]	Aplicou-se em algum grau ou por pouco tempo	Aplicou-se em algum grau ou por pouco tempo	Aplicou-se em um grau considerável ou por uma boa parte do tempo	Não se aplicou de maneira alguma	Aplicou-se muito ou na maioria do tempo	Aplicou-se em algum grau ou por pouco tempo	Não se aplicou de maneira alguma
Feminino	67	SP	Casado	Tem filhos com idade superior a 16 anos	2 pessoas	Profissional Autônomo	Graduação	Não	Nem eu e nem parentes fizemos teste para a COVID-19	Não	Normal	Sim	Não	Não	Não	Não	Não	Não	Concordo	Concordo	Sim	Sim	Sim	Televisão	Muito satisfeito	Sim	Pouco confiante	Pouco confiante	Pouco provável	Algo provável	Muito preocupado	Não tenho filhos nesta faixa etária	Sim	Não	Sempre	Sempre	Sempre	Sempre	Sempre	Sempre	Nunca	[20-24]	Aplicou-se em algum grau ou por pouco tempo	Aplicou-se em algum grau ou por pouco tempo	Não se aplicou de maneira alguma	Não se aplicou de maneira alguma	Aplicou-se em algum grau ou por pouco tempo	Aplicou-se em um grau considerável ou por uma boa parte do tempo	Não se aplicou de maneira alguma
Feminino	44	SP	Divorciado	Sem filhos	1 pessoa	Empregado	Graduação	Ambos	Sintomas leves	Sim	Fraco/Muito fraco	Não	Sim	Não	Sim	Não	Sim	Não	Concordo	Não sei	Sim	Sim	Sim	Televisão	Ligeiramente satisfeito	Não	Muito confiante	Muito confiante	Muito provável	Muito provável	Muito preocupado	Não tenho filhos nesta faixa etária	Sim	Não	Sempre	Sempre	Sempre	Sempre	Sempre	Sempre	Nunca	[20-24]	Aplicou-se em algum grau ou por pouco tempo	Aplicou-se em algum grau ou por pouco tempo	Aplicou-se em algum grau ou por pouco tempo	Não se aplicou de maneira alguma	Aplicou-se em um grau considerável ou por uma boa parte do tempo	Aplicou-se em algum grau ou por pouco tempo	Aplicou-se em algum grau ou por pouco tempo
Feminino	19	SP	Solteiro	Sem filhos	3 a 5 pessoas	Desempregado	Graduação	Não	Nem eu e nem parentes fizemos teste para a COVID-19	Não	Normal	Não	Sim	Não	Não	Não	Não	Não	Concordo	Discordo	Sim	Sim	Sim	Órgãos oficiais (ex., Ministério da Saúde, Secretarias de Saúde etc.)	Ligeiramente satisfeito	Sim	Pouco confiante	Muito confiante	Algo provável	Algo provável	Muito preocupado	Não tenho filhos nesta faixa etária	Sim	Não	A maior parte do tempo	Sempre	Sempre	Sempre	Sempre	Sempre	Nunca	[20-24]	Aplicou-se em um grau considerável ou por uma boa parte do tempo	Aplicou-se em um grau considerável ou por uma boa parte do tempo	Aplicou-se em um grau considerável ou por uma boa parte do tempo	Aplicou-se em um grau considerável ou por uma boa parte do tempo	Aplicou-se muito ou na maioria do tempo	Aplicou-se em um grau considerável ou por uma boa parte do tempo	Aplicou-se em algum grau ou por pouco tempo
Feminino	54	SP	Solteiro	Sem filhos	3 a 5 pessoas	Empregado	Doutoramento	Não	Nem eu e nem parentes fizemos teste para a COVID-19	Sim	Normal	Não	Sim	Não	Não	Não	Não	Não	Concordo	Concordo	Sim	Sim	Sim	Televisão	Insatisfeito	Sim	Muito confiante	Muito confiante	Algo provável	Muito provável	Muito preocupado	Não tenho filhos nesta faixa etária	Sim	Não	Sempre	Sempre	Sempre	Sempre	Sempre	Sempre	A maior parte do tempo	[20-24]	Não se aplicou de maneira alguma	Não se aplicou de maneira alguma	Não se aplicou de maneira alguma	Não se aplicou de maneira alguma	Não se aplicou de maneira alguma	Não se aplicou de maneira alguma	Não se aplicou de maneira alguma
Masculino	29	SP	Casado	Sem filhos	2 pessoas	Desempregado	Graduação	Parente	Moderados	Não	Bom/Muito bom	Não	Sim	Não	Não	Não	Não	Não	Concordo	Concordo	Sim	Sim	Sim	Outras fontes	Ligeiramente satisfeito	Sim	Muito confiante	Muito confiante	Algo provável	Algo provável	Muito preocupado	Não tenho filhos nesta faixa etária	Sim	Não	Sempre	Nunca	A maior parte do tempo	Nunca	Sempre	Às vezes	Nunca	[20-24]	Aplicou-se em um grau considerável ou por uma boa parte do tempo	Não se aplicou de maneira alguma	Aplicou-se em algum grau ou por pouco tempo	Não se aplicou de maneira alguma	Aplicou-se em algum grau ou por pouco tempo	Aplicou-se em algum grau ou por pouco tempo	Não se aplicou de maneira alguma
Masculino	33	PA	Solteiro	Tem filhos com 16 anos ou idade inferior	3 a 5 pessoas	Desempregado	Ensino Médio	Não	Nem eu e nem parentes fizemos teste para a COVID-19	Não	Normal	Não	Não	Não	Não	Não	Sim	Sim	Concordo	Concordo	Sim	Sim	Sim	Redes sociais	Ligeiramente satisfeito	Sim	Pouco confiante	Pouco confiante	Pouco provável	Pouco provável	Muito preocupado	Muito preocupado	Sim	Não	Sempre	Às vezes	Sempre	Sempre	A maior parte do tempo	Sempre	Nunca	[20-24]	Aplicou-se em algum grau ou por pouco tempo	Aplicou-se em algum grau ou por pouco tempo	Aplicou-se em algum grau ou por pouco tempo	Aplicou-se em algum grau ou por pouco tempo	Não se aplicou de maneira alguma	Não se aplicou de maneira alguma	Não se aplicou de maneira alguma
Feminino	28	SP	Solteiro	Sem filhos	3 a 5 pessoas	Empregado	Mestrado	Ambos	Moderados	Sim	Normal	Não	Sim	Sim, ambos (psicológico e médico)	Sim	Sim	Não	Sim	Concordo	Concordo	Sim	Sim	Sim	Órgãos oficiais (ex., Ministério da Saúde, Secretarias de Saúde etc.)	Ligeiramente satisfeito	Sim	Muito confiante	Muito confiante	Algo provável	Algo provável	Muito preocupado	Não tenho filhos nesta faixa etária	Sim	Não	Sempre	A maior parte do tempo	Sempre	A maior parte do tempo	Sempre	A maior parte do tempo	Nunca	[10-19]	Aplicou-se em algum grau ou por pouco tempo	Aplicou-se em algum grau ou por pouco tempo	Não se aplicou de maneira alguma	Não se aplicou de maneira alguma	Aplicou-se em algum grau ou por pouco tempo	Não se aplicou de maneira alguma	Não se aplicou de maneira alguma
Feminino	44	SP	Divorciado	Tem filhos com idade superior a 16 anos	2 pessoas	Empregado	Graduação	Não	Nem eu e nem parentes fizemos teste para a COVID-19	Sim	Bom/Muito bom	Sim	Sim	Não	Não	Não	Sim	Não	Concordo	Concordo	Sim	Sim	Sim	Redes sociais	Não muito satisfeito	Sim	Pouco confiante	Pouco confiante	Algo provável	Improvável	Pouco preocupado	Não tenho filhos nesta faixa etária	Sim	Não	A maior parte do tempo	A maior parte do tempo	Sempre	A maior parte do tempo	A maior parte do tempo	Sempre	Às vezes	[20-24]	Não se aplicou de maneira alguma	Não se aplicou de maneira alguma	Não se aplicou de maneira alguma	Não se aplicou de maneira alguma	Não se aplicou de maneira alguma	Não se aplicou de maneira alguma	Não se aplicou de maneira alguma
Feminino	21	PA	Solteiro	Sem filhos	3 a 5 pessoas	Estudante	Graduação	Parente	Moderados	Não	Fraco/Muito fraco	Não	Não	Não	Sim	Sim	Não	Sim	Concordo	Concordo	Sim	Sim	Sim	Televisão	Insatisfeito	Sim	Pouco confiante	Pouco confiante	Muito provável	Muito provável	Muito preocupado	Não tenho filhos nesta faixa etária	Sim	Não	Sempre	Às vezes	Sempre	A maior parte do tempo	Sempre	A maior parte do tempo	Nunca	[20-24]	Aplicou-se em um grau considerável ou por uma boa parte do tempo	Aplicou-se muito ou na maioria do tempo	Aplicou-se em um grau considerável ou por uma boa parte do tempo	Aplicou-se em um grau considerável ou por uma boa parte do tempo	Aplicou-se muito ou na maioria do tempo	Aplicou-se muito ou na maioria do tempo	Aplicou-se em um grau considerável ou por uma boa parte do tempo
Feminino	23	SP	Solteiro	Sem filhos	2 pessoas	Profissional Autônomo	Graduação	Não	Nem eu e nem parentes fizemos teste para a COVID-19	Sim	Normal	Sim	Sim	Sim, ambos (psicológico e médico)	Não	Não	Sim	Não	Concordo	Concordo	Sim	Sim	Sim	Redes sociais	Ligeiramente satisfeito	Sim	Muito confiante	Muito confiante	Pouco provável	Algo provável	Pouco preocupado	Não tenho filhos nesta faixa etária	Sim	Não	Sempre	Nunca	Sempre	Sempre	Sempre	Sempre	Nunca	[10-19]	Aplicou-se em um grau considerável ou por uma boa parte do tempo	Não se aplicou de maneira alguma	Não se aplicou de maneira alguma	Não se aplicou de maneira alguma	Não se aplicou de maneira alguma	Não se aplicou de maneira alguma	Não se aplicou de maneira alguma
Feminino	43	SP	Divorciado	Sem filhos	2 pessoas	Empregado	Graduação	Não	Nem eu e nem parentes fizemos teste para a COVID-19	Não	Normal	Sim	Sim	Não	Não	Não	Sim	Sim	Não sei	Concordo	Sim	Sim	Sim	Rádio	Ligeiramente satisfeito	Sim	Pouco confiante	Pouco confiante	Algo provável	Muito provável	Muito preocupado	Não tenho filhos nesta faixa etária	Sim	Não	Sempre	A maior parte do tempo	A maior parte do tempo	Sempre	A maior parte do tempo	A maior parte do tempo	Nunca	[0-9]	Aplicou-se em algum grau ou por pouco tempo	Não se aplicou de maneira alguma	Não se aplicou de maneira alguma	Não se aplicou de maneira alguma	Não se aplicou de maneira alguma	Não se aplicou de maneira alguma	Não se aplicou de maneira alguma
Feminino	47	SP	Casado	Tem filhos com idade superior a 16 anos	3 a 5 pessoas	Profissional Autônomo	Graduação	Parente	Sintomas leves	Sim	Normal	Não	Sim	Não	Sim	Não	Não	Sim	Não sei	Não sei	Sim	Sim	Sim	Televisão	Ligeiramente satisfeito	Sim	Pouco confiante	Pouco confiante	Muito provável	Algo provável	Muito preocupado	Não tenho filhos nesta faixa etária	Sim	Não	Sempre	Sempre	Sempre	Sempre	Sempre	Sempre	Nunca	[10-19]	Aplicou-se em um grau considerável ou por uma boa parte do tempo	Não se aplicou de maneira alguma	Aplicou-se em algum grau ou por pouco tempo	Aplicou-se em algum grau ou por pouco tempo	Aplicou-se em um grau considerável ou por uma boa parte do tempo	Aplicou-se em um grau considerável ou por uma boa parte do tempo	Não se aplicou de maneira alguma
Feminino	47	SP	Divorciado	Tem filhos com idade superior a 16 anos	3 a 5 pessoas	Profissional Autônomo	Graduação	Não	Nem eu e nem parentes fizemos teste para a COVID-19	Não	Normal	Não	Sim	Não	Não	Não	Não	Não	Concordo	Concordo	Sim	Sim	Sim	Órgãos oficiais (ex., Ministério da Saúde, Secretarias de Saúde etc.)	Não muito satisfeito	Sim	Muito confiante	Muito confiante	Pouco provável	Muito provável	Muito preocupado	Não tenho filhos nesta faixa etária	Sim	Não	Sempre	Sempre	Sempre	Sempre	Sempre	Sempre	Nunca	[20-24]	Aplicou-se em algum grau ou por pouco tempo	Aplicou-se em algum grau ou por pouco tempo	Aplicou-se em algum grau ou por pouco tempo	Não se aplicou de maneira alguma	Aplicou-se em algum grau ou por pouco tempo	Aplicou-se em algum grau ou por pouco tempo	Não se aplicou de maneira alguma
Feminino	52	SP	Casado	Tem filhos com idade superior a 16 anos	3 a 5 pessoas	Empregado	Graduação	Não	Nem eu e nem parentes fizemos teste para a COVID-19	Não	Normal	Não	Sim	Não	Não	Não	Não	Não	Concordo	Concordo	Sim	Sim	Sim	Televisão	Muito satisfeito	Sim	Pouco confiante	Pouco confiante	Algo provável	Algo provável	Muito preocupado	Não tenho filhos nesta faixa etária	Sim	Não	Sempre	Sempre	Sempre	Sempre	Sempre	Sempre	Às vezes	[20-24]	Aplicou-se em algum grau ou por pouco tempo	Não se aplicou de maneira alguma	Não se aplicou de maneira alguma	Não se aplicou de maneira alguma	Não se aplicou de maneira alguma	Não se aplicou de maneira alguma	Não se aplicou de maneira alguma
Masculino	54	SP	Casado	Tem filhos com idade superior a 16 anos	3 a 5 pessoas	Empregado	Graduação	Não	Outros motivos	Sim	Bom/Muito bom	Não	Sim	Não	Não	Não	Não	Não	Não sei	Concordo	Sim	Sim	Sim	Televisão	Ligeiramente satisfeito	Sim	Muito confiante	Pouco confiante	Algo provável	Algo provável	Muito preocupado	Não tenho filhos nesta faixa etária	Não sei opnar	Não	Sempre	Sempre	Sempre	Sempre	Sempre	Sempre	Às vezes	[0-9]	Não se aplicou de maneira alguma	Não se aplicou de maneira alguma	Não se aplicou de maneira alguma	Não se aplicou de maneira alguma	Não se aplicou de maneira alguma	Aplicou-se em algum grau ou por pouco tempo	Não se aplicou de maneira alguma
Feminino	20	SP	Solteiro	Sem filhos	3 a 5 pessoas	Estudante	Graduação	Parente	Moderados	Não	Fraco/Muito fraco	Não	Sim	Não	Não	Não	Não	Não	Concordo	Concordo	Sim	Sim	Não	Televisão	Ligeiramente satisfeito	Sim	Pouco confiante	Pouco confiante	Pouco provável	Algo provável	Muito preocupado	Não tenho filhos nesta faixa etária	Sim	Não	Sempre	Às vezes	Sempre	Sempre	Sempre	Sempre	Nunca	[20-24]	Aplicou-se em um grau considerável ou por uma boa parte do tempo	Aplicou-se em um grau considerável ou por uma boa parte do tempo	Aplicou-se em um grau considerável ou por uma boa parte do tempo	Aplicou-se muito ou na maioria do tempo	Aplicou-se muito ou na maioria do tempo	Aplicou-se em algum grau ou por pouco tempo	Não se aplicou de maneira alguma
Feminino	25	PR	Solteiro	Sem filhos	3 a 5 pessoas	Profissional Autônomo	Graduação	Não	Nem eu e nem parentes fizemos teste para a COVID-19	Não	Normal	Não	Sim	Não	Não	Sim	Não	Não	Concordo	Concordo	Sim	Sim	Não	Redes sociais	Não muito satisfeito	Sim	Muito confiante	Muito confiante	Pouco provável	Algo provável	Muito preocupado	Não tenho filhos nesta faixa etária	Sim	Não	Sempre	Sempre	Sempre	Sempre	Sempre	Sempre	Nunca	[10-19]	Aplicou-se em algum grau ou por pouco tempo	Aplicou-se em algum grau ou por pouco tempo	Aplicou-se em um grau considerável ou por uma boa parte do tempo	Não se aplicou de maneira alguma	Aplicou-se em algum grau ou por pouco tempo	Não se aplicou de maneira alguma	Não se aplicou de maneira alguma
Feminino	36	SP	Casado	Tem filhos com 16 anos ou idade inferior	3 a 5 pessoas	Desempregado	Graduação	Não	Nem eu e nem parentes fizemos teste para a COVID-19	Não	Bom/Muito bom	Não	Sim	Não	Não	Não	Sim	Não	Não sei	Não sei	Sim	Sim	Sim	Órgãos oficiais (ex., Ministério da Saúde, Secretarias de Saúde etc.)	Insatisfeito	Sim	Pouco confiante	Não confiante	Improvável	Muito provável	Pouco preocupado	Pouco preocupado	Não sei opnar	Não	Sempre	A maior parte do tempo	Sempre	Sempre	Sempre	Sempre	A maior parte do tempo	[20-24]	Não se aplicou de maneira alguma	Não se aplicou de maneira alguma	Não se aplicou de maneira alguma	Não se aplicou de maneira alguma	Não se aplicou de maneira alguma	Aplicou-se em algum grau ou por pouco tempo	Não se aplicou de maneira alguma
Feminino	46	SP	Casado	Tem filhos com 16 anos ou idade inferior	3 a 5 pessoas	Empregado	Mestrado	Não	Nem eu e nem parentes fizemos teste para a COVID-19	Sim	Normal	Não	Sim	Não	Não	Não	Sim	Sim	Concordo	Concordo	Sim	Sim	Sim	Órgãos oficiais (ex., Ministério da Saúde, Secretarias de Saúde etc.)	Muito satisfeito	Sim	Muito confiante	Muito confiante	Muito provável	Muito provável	Muito preocupado	Muito preocupado	Sim	Não	Sempre	Sempre	Sempre	A maior parte do tempo	Sempre	Sempre	Às vezes	[10-19]	Aplicou-se em algum grau ou por pouco tempo	Não se aplicou de maneira alguma	Aplicou-se em algum grau ou por pouco tempo	Não se aplicou de maneira alguma	Aplicou-se em algum grau ou por pouco tempo	Aplicou-se em algum grau ou por pouco tempo	Não se aplicou de maneira alguma
Feminino	22	SP	Solteiro	Sem filhos	3 a 5 pessoas	Estudante	Graduação	Não	Nem eu e nem parentes fizemos teste para a COVID-19	Não	Normal	Não	Sim	Sim, atendimento psicológico	Não	Não	Não	Sim	Concordo	Concordo	Sim	Sim	Sim	Redes sociais	Não muito satisfeito	Sim	Muito confiante	Pouco confiante	Pouco provável	Muito provável	Muito preocupado	Não tenho filhos nesta faixa etária	Sim	Não	Sempre	Sempre	Sempre	A maior parte do tempo	Sempre	Sempre	Nunca	[10-19]	Não se aplicou de maneira alguma	Aplicou-se em algum grau ou por pouco tempo	Não se aplicou de maneira alguma	Aplicou-se em algum grau ou por pouco tempo	Aplicou-se em algum grau ou por pouco tempo	Não se aplicou de maneira alguma	Não se aplicou de maneira alguma
Feminino	24	SP	Solteiro	Sem filhos	3 a 5 pessoas	Estudante	Graduação	Não	Nem eu e nem parentes fizemos teste para a COVID-19	Não	Normal	Não	Sim	Sim, atendimento psicológico	Não	Não	Não	Não	Concordo	Concordo	Sim	Sim	Sim	Órgãos oficiais (ex., Ministério da Saúde, Secretarias de Saúde etc.)	Ligeiramente satisfeito	Sim	Pouco confiante	Pouco confiante	Algo provável	Algo provável	Muito preocupado	Não tenho filhos nesta faixa etária	Sim	Não	Sempre	Sempre	Sempre	Sempre	Sempre	Sempre	Nunca	[20-24]	Aplicou-se muito ou na maioria do tempo	Não se aplicou de maneira alguma	Não se aplicou de maneira alguma	Não se aplicou de maneira alguma	Aplicou-se em um grau considerável ou por uma boa parte do tempo	Aplicou-se em algum grau ou por pouco tempo	Não se aplicou de maneira alguma
Feminino	35	SP	Casado	Tem filhos com 16 anos ou idade inferior	3 a 5 pessoas	Estudante	Graduação	Eu	Sintomas leves	Sim	Normal	Não	Sim	Sim, ambos (psicológico e médico)	Sim	Sim	Sim	Sim	Não sei	Concordo	Sim	Sim	Sim	Órgãos oficiais (ex., Ministério da Saúde, Secretarias de Saúde etc.)	Não muito satisfeito	Sim	Pouco confiante	Não confiante	Muito provável	Muito provável	Muito preocupado	Muito preocupado	Sim	Não	Sempre	Sempre	Sempre	Sempre	Sempre	Sempre	Nunca	[20-24]	Aplicou-se em um grau considerável ou por uma boa parte do tempo	Aplicou-se em um grau considerável ou por uma boa parte do tempo	Aplicou-se em algum grau ou por pouco tempo	Não se aplicou de maneira alguma	Aplicou-se muito ou na maioria do tempo	Aplicou-se muito ou na maioria do tempo	Aplicou-se em um grau considerável ou por uma boa parte do tempo
Feminino	41	SP	Casado	Tem filhos com 16 anos ou idade inferior	3 a 5 pessoas	Empregado	Graduação	Eu	Outros motivos	Não	Normal	Sim	Sim	Não	Não	Sim	Sim	Sim	Concordo	Concordo	Sim	Sim	Sim	Televisão	Muito satisfeito	Sim	Muito confiante	Pouco confiante	Muito provável	Algo provável	Muito preocupado	Muito preocupado	Sim	Amigo	Sempre	A maior parte do tempo	Sempre	Sempre	Sempre	Sempre	Nunca	[20-24]	Aplicou-se em um grau considerável ou por uma boa parte do tempo	Aplicou-se em algum grau ou por pouco tempo	Não se aplicou de maneira alguma	Aplicou-se em algum grau ou por pouco tempo	Não se aplicou de maneira alguma	Não se aplicou de maneira alguma	Não se aplicou de maneira alguma
Feminino	26	SP	Solteiro	Tem filhos com 16 anos ou idade inferior	3 a 5 pessoas	Estudante	Graduação	Parente	Moderados	Não	Normal	Não	Não	Não	Não	Não	Sim	Sim	Não sei	Não sei	Sim	Sim	Sim	Redes sociais	Não muito satisfeito	Sim	Pouco confiante	Muito confiante	Muito provável	Não sei	Muito preocupado	Muito preocupado	Sim	Não	Sempre	Sempre	Sempre	Sempre	Sempre	Sempre	Nunca	[20-24]	Aplicou-se em um grau considerável ou por uma boa parte do tempo	Não se aplicou de maneira alguma	Aplicou-se em um grau considerável ou por uma boa parte do tempo	Aplicou-se em algum grau ou por pouco tempo	Não se aplicou de maneira alguma	Aplicou-se em algum grau ou por pouco tempo	Não se aplicou de maneira alguma
Feminino	19	SP	Solteiro	Sem filhos	3 a 5 pessoas	Estudante	Graduação	Parente	Outros motivos	Não	Normal	Sim	Sim	Não	Não	Sim	Sim	Sim	Concordo	Concordo	Sim	Sim	Sim	Televisão	Ligeiramente satisfeito	Sim	Muito confiante	Muito confiante	Algo provável	Algo provável	Muito preocupado	Não tenho filhos nesta faixa etária	Sim	Parente	Sempre	Sempre	Sempre	A maior parte do tempo	Sempre	Sempre	Nunca	[20-24]	Aplicou-se em algum grau ou por pouco tempo	Aplicou-se em um grau considerável ou por uma boa parte do tempo	Aplicou-se muito ou na maioria do tempo	Aplicou-se em um grau considerável ou por uma boa parte do tempo	Aplicou-se muito ou na maioria do tempo	Aplicou-se em um grau considerável ou por uma boa parte do tempo	Aplicou-se em algum grau ou por pouco tempo
Masculino	30	PA	Solteiro	Sem filhos	3 a 5 pessoas	Desempregado	Graduação	Não	Nem eu e nem parentes fizemos teste para a COVID-19	Não	Normal	Não	Não	Não	Não	Não	Não	Não	Concordo	Concordo	Sim	Sim	Sim	Redes sociais	Não muito satisfeito	Sim	Pouco confiante	Muito confiante	Não sei	Pouco provável	Muito preocupado	Não tenho filhos nesta faixa etária	Sim	Amigo	Sempre	Sempre	A maior parte do tempo	A maior parte do tempo	Sempre	Sempre	Nunca	[20-24]	Não se aplicou de maneira alguma	Não se aplicou de maneira alguma	Não se aplicou de maneira alguma	Aplicou-se em algum grau ou por pouco tempo	Não se aplicou de maneira alguma	Aplicou-se em algum grau ou por pouco tempo	Não se aplicou de maneira alguma
Masculino	34	SP	Casado	Tem filhos com 16 anos ou idade inferior	3 a 5 pessoas	Desempregado	Graduação	Parente	Outros motivos	Não	Bom/Muito bom	Não	Sim	Não	Não	Não	Não	Não	Não sei	Não sei	Sim	Sim	Sim	Redes sociais	Ligeiramente satisfeito	Sim	Muito confiante	Muito confiante	Improvável	Muito provável	Muito preocupado	Muito preocupado	Sim	Não	Sempre	Sempre	Sempre	Às vezes	Sempre	Sempre	Às vezes	[20-24]	Aplicou-se em um grau considerável ou por uma boa parte do tempo	Não se aplicou de maneira alguma	Aplicou-se em um grau considerável ou por uma boa parte do tempo	Aplicou-se em um grau considerável ou por uma boa parte do tempo	Aplicou-se em um grau considerável ou por uma boa parte do tempo	Aplicou-se em um grau considerável ou por uma boa parte do tempo	Aplicou-se em algum grau ou por pouco tempo
Feminino	32	RJ	Solteiro	Sem filhos	2 pessoas	Profissional Autônomo	Doutoramento	Não	Nem eu e nem parentes fizemos teste para a COVID-19	Não	Normal	Não	Sim	Sim, atendimento psicológico	Não	Não	Não	Não	Discordo	Não sei	Sim	Sim	Sim	Redes sociais	Não muito satisfeito	Sim	Pouco confiante	Pouco confiante	Pouco provável	Muito provável	Pouco preocupado	Não tenho filhos nesta faixa etária	Sim	Não	Sempre	Nunca	A maior parte do tempo	Nunca	Sempre	Sempre	Nunca	[20-24]	Não se aplicou de maneira alguma	Não se aplicou de maneira alguma	Não se aplicou de maneira alguma	Não se aplicou de maneira alguma	Não se aplicou de maneira alguma	Não se aplicou de maneira alguma	Não se aplicou de maneira alguma
Feminino	27	SP	Solteiro	Sem filhos	2 pessoas	Profissional Autônomo	Graduação	Não	Nem eu e nem parentes fizemos teste para a COVID-19	Sim	Bom/Muito bom	Não	Sim	Sim, atendimento médico	Não	Não	Sim	Não	Concordo	Concordo	Sim	Sim	Sim	Órgãos oficiais (ex., Ministério da Saúde, Secretarias de Saúde etc.)	Ligeiramente satisfeito	Sim	Pouco confiante	Pouco confiante	Pouco provável	Algo provável	Pouco preocupado	Não tenho filhos nesta faixa etária	Sim	Não	Sempre	A maior parte do tempo	Sempre	A maior parte do tempo	A maior parte do tempo	Sempre	Nunca	[20-24]	Aplicou-se em algum grau ou por pouco tempo	Não se aplicou de maneira alguma	Aplicou-se em algum grau ou por pouco tempo	Não se aplicou de maneira alguma	Aplicou-se em um grau considerável ou por uma boa parte do tempo	Aplicou-se em algum grau ou por pouco tempo	Não se aplicou de maneira alguma
Feminino	21	SP	Solteiro	Sem filhos	3 a 5 pessoas	Empregado	Graduação	Não	Nem eu e nem parentes fizemos teste para a COVID-19	Não	Normal	Não	Sim	Não	Não	Não	Não	Não	Concordo	Concordo	Sim	Sim	Sim	Órgãos oficiais (ex., Ministério da Saúde, Secretarias de Saúde etc.)	Ligeiramente satisfeito	Sim	Muito confiante	Muito confiante	Algo provável	Algo provável	Muito preocupado	Muito preocupado	Sim	Não	Sempre	Sempre	Sempre	A maior parte do tempo	Sempre	Sempre	Nunca	[20-24]	Aplicou-se em algum grau ou por pouco tempo	Não se aplicou de maneira alguma	Não se aplicou de maneira alguma	Não se aplicou de maneira alguma	Aplicou-se em um grau considerável ou por uma boa parte do tempo	Aplicou-se em algum grau ou por pouco tempo	Não se aplicou de maneira alguma
Masculino	28	PA	Solteiro	Sem filhos	2 pessoas	Profissional Autônomo	Graduação	Não	Outros motivos	Não	Normal	Não	Não	Não	Não	Sim	Não	Não	Concordo	Concordo	Sim	Sim	Sim	Redes sociais	Muito satisfeito	Sim	Muito confiante	Pouco confiante	Muito provável	Muito provável	Muito preocupado	Não tenho filhos nesta faixa etária	Sim	Parente	A maior parte do tempo	Nunca	A maior parte do tempo	A maior parte do tempo	A maior parte do tempo	Sempre	Às vezes	[20-24]	Aplicou-se em algum grau ou por pouco tempo	Aplicou-se em algum grau ou por pouco tempo	Aplicou-se em algum grau ou por pouco tempo	Aplicou-se em um grau considerável ou por uma boa parte do tempo	Aplicou-se em algum grau ou por pouco tempo	Não se aplicou de maneira alguma	Aplicou-se muito ou na maioria do tempo
Feminino	51	AM	Casado	Sem filhos	2 pessoas	Empregado	Graduação	Parente	Moderados	Não	Normal	Não	Não	Não	Não	Sim	Sim	Sim	Concordo	Concordo	Sim	Sim	Sim	Televisão	Muito satisfeito	Sim	Pouco confiante	Muito confiante	Não sei	Muito provável	Muito preocupado	Não tenho filhos nesta faixa etária	Sim	Amigo	A maior parte do tempo	A maior parte do tempo	Sempre	Sempre	Sempre	Sempre	Nunca	[20-24]	Aplicou-se em algum grau ou por pouco tempo	Aplicou-se em algum grau ou por pouco tempo	Aplicou-se muito ou na maioria do tempo	Aplicou-se em algum grau ou por pouco tempo	Aplicou-se em algum grau ou por pouco tempo	Aplicou-se em um grau considerável ou por uma boa parte do tempo	Aplicou-se em algum grau ou por pouco tempo
Feminino	28	SP	Casado	Sem filhos	2 pessoas	Empregado	Graduação	Parente	Moderados	Não	Bom/Muito bom	Não	Sim	Sim, atendimento psicológico	Não	Não	Não	Não	Concordo	Concordo	Sim	Sim	Sim	Órgãos oficiais (ex., Ministério da Saúde, Secretarias de Saúde etc.)	Ligeiramente satisfeito	Sim	Muito confiante	Muito confiante	Algo provável	Não sei	Muito preocupado	Não tenho filhos nesta faixa etária	Sim	Não	Sempre	Sempre	Sempre	Sempre	Sempre	Sempre	Nunca	[20-24]	Aplicou-se em um grau considerável ou por uma boa parte do tempo	Não se aplicou de maneira alguma	Não se aplicou de maneira alguma	Não se aplicou de maneira alguma	Aplicou-se em algum grau ou por pouco tempo	Não se aplicou de maneira alguma	Não se aplicou de maneira alguma
Feminino	25	SP	Solteiro	Sem filhos	3 a 5 pessoas	Profissional Autônomo	Graduação	Parente	Moderados	Não	Normal	Sim	Não	Sim, atendimento psicológico	Não	Não	Não	Sim	Concordo	Concordo	Sim	Sim	Sim	Televisão	Insatisfeito	Sim	Pouco confiante	Pouco confiante	Não sei	Não sei	Muito preocupado	Não tenho filhos nesta faixa etária	Sim	Não	Às vezes	Sempre	Sempre	A maior parte do tempo	A maior parte do tempo	A maior parte do tempo	Nunca	[20-24]	Aplicou-se em algum grau ou por pouco tempo	Não se aplicou de maneira alguma	Aplicou-se em algum grau ou por pouco tempo	Aplicou-se em algum grau ou por pouco tempo	Aplicou-se em um grau considerável ou por uma boa parte do tempo	Aplicou-se em algum grau ou por pouco tempo	Aplicou-se em algum grau ou por pouco tempo
Feminino	44	RJ	Casado	Tem filhos com idade superior a 16 anos	2 pessoas	Empregado	Ensino Médio	Não	Nem eu e nem parentes fizemos teste para a COVID-19	Não	Normal	Não	Sim	Não	Não	Não	Não	Não	Concordo	Concordo	Sim	Sim	Sim	Televisão	Ligeiramente satisfeito	Sim	Pouco confiante	Pouco confiante	Algo provável	Algo provável	Muito preocupado	Muito preocupado	Sim	Não	Sempre	Sempre	Sempre	Sempre	Sempre	Sempre	Nunca	[20-24]	Aplicou-se em algum grau ou por pouco tempo	Aplicou-se em algum grau ou por pouco tempo	Aplicou-se muito ou na maioria do tempo	Aplicou-se em algum grau ou por pouco tempo	Aplicou-se em um grau considerável ou por uma boa parte do tempo	Não se aplicou de maneira alguma	Não se aplicou de maneira alguma
Feminino	44	SP	Casado	Tem filhos com 16 anos ou idade inferior	3 a 5 pessoas	Empregado	Mestrado	Não	Nem eu e nem parentes fizemos teste para a COVID-19	Não	Normal	Sim	Sim	Não	Não	Não	Sim	Não	Concordo	Discordo	Sim	Sim	Sim	Televisão	Muito satisfeito	Sim	Pouco confiante	Pouco confiante	Pouco provável	Pouco provável	Muito preocupado	Muito preocupado	Sim	Não	Sempre	Sempre	Sempre	Sempre	Sempre	Sempre	A maior parte do tempo	[20-24]	Aplicou-se em algum grau ou por pouco tempo	Não se aplicou de maneira alguma	Não se aplicou de maneira alguma	Aplicou-se em algum grau ou por pouco tempo	Não se aplicou de maneira alguma	Aplicou-se em algum grau ou por pouco tempo	Não se aplicou de maneira alguma
Feminino	41	SP	Casado	Tem filhos com 16 anos ou idade inferior	3 a 5 pessoas	Profissional Autônomo	Graduação	Não	Outros motivos	Não	Normal	Não	Sim	Não	Não	Não	Não	Não	Concordo	Concordo	Sim	Sim	Sim	Televisão	Muito satisfeito	Sim	Muito confiante	Muito confiante	Algo provável	Algo provável	Muito preocupado	Muito preocupado	Sim	Não	Sempre	Sempre	Sempre	Sempre	Sempre	Sempre	Nunca	[20-24]	Aplicou-se em um grau considerável ou por uma boa parte do tempo	Aplicou-se em algum grau ou por pouco tempo	Não se aplicou de maneira alguma	Não se aplicou de maneira alguma	Aplicou-se em algum grau ou por pouco tempo	Aplicou-se em algum grau ou por pouco tempo	Não se aplicou de maneira alguma
Feminino	25	AL	Solteiro	Sem filhos	3 a 5 pessoas	Empregado	Graduação	Não	Nem eu e nem parentes fizemos teste para a COVID-19	Não	Bom/Muito bom	Sim	Sim	Não	Não	Não	Não	Não	Não sei	Discordo	Sim	Sim	Sim	Órgãos oficiais (ex., Ministério da Saúde, Secretarias de Saúde etc.)	Não sei	Sim	Pouco confiante	Pouco confiante	Algo provável	Não sei	Muito preocupado	Não tenho filhos nesta faixa etária	Sim	Parente	Sempre	A maior parte do tempo	Sempre	A maior parte do tempo	Sempre	Sempre	Às vezes	[20-24]	Aplicou-se em um grau considerável ou por uma boa parte do tempo	Não se aplicou de maneira alguma	Aplicou-se em algum grau ou por pouco tempo	Não se aplicou de maneira alguma	Aplicou-se em algum grau ou por pouco tempo	Aplicou-se em algum grau ou por pouco tempo	Aplicou-se em algum grau ou por pouco tempo
Feminino	42	SP	Casado	Tem filhos com 16 anos ou idade inferior	3 a 5 pessoas	Empregado	Graduação	Não	Nem eu e nem parentes fizemos teste para a COVID-19	Não	Normal	Sim	Sim	Não	Não	Não	Não	Não	Concordo	Concordo	Sim	Sim	Sim	Órgãos oficiais (ex., Ministério da Saúde, Secretarias de Saúde etc.)	Ligeiramente satisfeito	Sim	Pouco confiante	Pouco confiante	Algo provável	Algo provável	Muito preocupado	Muito preocupado	Sim	Não	Sempre	Sempre	Sempre	Sempre	Sempre	Sempre	Nunca	[10-19]	Aplicou-se em um grau considerável ou por uma boa parte do tempo	Não se aplicou de maneira alguma	Aplicou-se em algum grau ou por pouco tempo	Não se aplicou de maneira alguma	Não se aplicou de maneira alguma	Não se aplicou de maneira alguma	Não se aplicou de maneira alguma
Feminino	43	SP	Casado	Tem filhos com idade superior a 16 anos	3 a 5 pessoas	Empregado	Graduação	Não	Nem eu e nem parentes fizemos teste para a COVID-19	Não	Normal	Sim	Não	Não	Não	Não	Não	Sim	Concordo	Concordo	Sim	Sim	Sim	Outras fontes	Ligeiramente satisfeito	Sim	Muito confiante	Muito confiante	Muito provável	Algo provável	Muito preocupado	Não tenho filhos nesta faixa etária	Sim	Não	Sempre	Sempre	Sempre	Nunca	Sempre	A maior parte do tempo	Sempre	[0-9]	Não se aplicou de maneira alguma	Não se aplicou de maneira alguma	Não se aplicou de maneira alguma	Aplicou-se em algum grau ou por pouco tempo	Aplicou-se em algum grau ou por pouco tempo	Aplicou-se em algum grau ou por pouco tempo	Não se aplicou de maneira alguma
Feminino	31	SP	Solteiro	Tem filhos com 16 anos ou idade inferior	3 a 5 pessoas	Empregado	Graduação	Eu	Sintomas leves	Sim	Normal	Não	Sim	Não	Não	Sim	Sim	Sim	Concordo	Concordo	Sim	Sim	Sim	Televisão	Muito satisfeito	Não	Pouco confiante	Pouco confiante	Muito provável	Algo provável	Muito preocupado	Muito preocupado	Sim	Não	Sempre	Às vezes	Sempre	Sempre	A maior parte do tempo	Sempre	Nunca	[20-24]	Aplicou-se em algum grau ou por pouco tempo	Não se aplicou de maneira alguma	Aplicou-se em um grau considerável ou por uma boa parte do tempo	Aplicou-se em algum grau ou por pouco tempo	Aplicou-se em algum grau ou por pouco tempo	Não se aplicou de maneira alguma	Não se aplicou de maneira alguma
Feminino	38	SP	Casado	Tem filhos com idade superior a 16 anos	3 a 5 pessoas	Profissional Autônomo	Graduação	Parente	Moderados	Não	Normal	Não	Não	Sim, atendimento psicológico	Não	Não	Não	Sim	Não sei	Concordo	Sim	Sim	Sim	Órgãos oficiais (ex., Ministério da Saúde, Secretarias de Saúde etc.)	Não muito satisfeito	Sim	Pouco confiante	Pouco confiante	Pouco provável	Muito provável	Pouco preocupado	Não tenho filhos nesta faixa etária	Sim	Amigo	Sempre	Sempre	Sempre	Sempre	Sempre	A maior parte do tempo	Nunca	[20-24]	Aplicou-se em algum grau ou por pouco tempo	Aplicou-se em um grau considerável ou por uma boa parte do tempo	Aplicou-se em algum grau ou por pouco tempo	Aplicou-se em algum grau ou por pouco tempo	Aplicou-se em algum grau ou por pouco tempo	Aplicou-se em algum grau ou por pouco tempo	Não se aplicou de maneira alguma
Masculino	47	PB	Solteiro	Sem filhos	3 a 5 pessoas	Profissional Autônomo	Graduação	Não	Nem eu e nem parentes fizemos teste para a COVID-19	Não	Normal	Não	Sim	Não	Não	Não	Não	Não	Concordo	Concordo	Sim	Sim	Sim	Outras fontes	Ligeiramente satisfeito	Sim	Pouco confiante	Muito confiante	Pouco provável	Algo provável	Muito preocupado	Não tenho filhos nesta faixa etária	Sim	Não	Sempre	Sempre	Sempre	Sempre	Sempre	Sempre	Nunca	[20-24]	Aplicou-se em algum grau ou por pouco tempo	Aplicou-se em algum grau ou por pouco tempo	Aplicou-se em algum grau ou por pouco tempo	Aplicou-se em algum grau ou por pouco tempo	Aplicou-se em algum grau ou por pouco tempo	Aplicou-se em algum grau ou por pouco tempo	Não se aplicou de maneira alguma
Feminino	18	SP	Solteiro	Sem filhos	3 a 5 pessoas	Estudante	Ensino Médio	Não	Nem eu e nem parentes fizemos teste para a COVID-19	Não	Fraco/Muito fraco	Não	Sim	Não	Não	Não	Sim	Não	Concordo	Concordo	Sim	Sim	Sim	Órgãos oficiais (ex., Ministério da Saúde, Secretarias de Saúde etc.)	Ligeiramente satisfeito	Não	Pouco confiante	Pouco confiante	Algo provável	Algo provável	Muito preocupado	Não tenho filhos nesta faixa etária	Sim	Não	Sempre	Sempre	Sempre	A maior parte do tempo	A maior parte do tempo	Sempre	Nunca	[20-24]	Aplicou-se em um grau considerável ou por uma boa parte do tempo	Não se aplicou de maneira alguma	Aplicou-se em algum grau ou por pouco tempo	Aplicou-se em algum grau ou por pouco tempo	Aplicou-se em um grau considerável ou por uma boa parte do tempo	Aplicou-se em algum grau ou por pouco tempo	Não se aplicou de maneira alguma
Masculino	56	SP	Casado	Sem filhos	2 pessoas	Empregado	Graduação	Parente	Sintomas leves	Sim	Normal	Sim	Não	Não	Não	Sim	Sim	Sim	Concordo	Concordo	Sim	Sim	Sim	Órgãos oficiais (ex., Ministério da Saúde, Secretarias de Saúde etc.)	Muito satisfeito	Sim	Muito confiante	Muito confiante	Muito provável	Muito provável	Muito preocupado	Não tenho filhos nesta faixa etária	Sim	Amigo	Sempre	Sempre	Sempre	A maior parte do tempo	A maior parte do tempo	A maior parte do tempo	Nunca	[0-9]	Aplicou-se em algum grau ou por pouco tempo	Aplicou-se em algum grau ou por pouco tempo	Não se aplicou de maneira alguma	Não se aplicou de maneira alguma	Não se aplicou de maneira alguma	Aplicou-se em algum grau ou por pouco tempo	Não se aplicou de maneira alguma
Feminino	35	SP	Casado	Tem filhos com 16 anos ou idade inferior	3 a 5 pessoas	Estudante	Graduação	Não	Nem eu e nem parentes fizemos teste para a COVID-19	Não	Normal	Não	Sim	Não	Não	Não	Sim	Não	Concordo	Discordo	Sim	Sim	Sim	Televisão	Ligeiramente satisfeito	Sim	Muito confiante	Muito confiante	Pouco provável	Não sei	Muito preocupado	Muito preocupado	Sim	Não	Sempre	Sempre	Sempre	Sempre	A maior parte do tempo	Sempre	Nunca	[20-24]	Aplicou-se em algum grau ou por pouco tempo	Não se aplicou de maneira alguma	Aplicou-se em algum grau ou por pouco tempo	Não se aplicou de maneira alguma	Não se aplicou de maneira alguma	Aplicou-se em algum grau ou por pouco tempo	Não se aplicou de maneira alguma
Feminino	25	SP	Solteiro	Sem filhos	3 a 5 pessoas	Profissional Autônomo	Graduação	Parente	Graves (precisou internação / UTI)	Não	Normal	Não	Sim	Não	Não	Não	Não	Não	Concordo	Concordo	Sim	Sim	Sim	Televisão	Insatisfeito	Sim	Pouco confiante	Pouco confiante	Pouco provável	Algo provável	Muito preocupado	Não tenho filhos nesta faixa etária	Sim	Não	Às vezes	Às vezes	Sempre	Nunca	Sempre	Sempre	Sempre	[10-19]	Aplicou-se muito ou na maioria do tempo	Não se aplicou de maneira alguma	Aplicou-se em algum grau ou por pouco tempo	Não se aplicou de maneira alguma	Aplicou-se em algum grau ou por pouco tempo	Aplicou-se em um grau considerável ou por uma boa parte do tempo	Não se aplicou de maneira alguma
Feminino	22	SP	Solteiro	Sem filhos	3 a 5 pessoas	Estudante	Graduação	Não	Nem eu e nem parentes fizemos teste para a COVID-19	Não	Normal	Não	Sim	Sim, atendimento psicológico	Não	Não	Sim	Não	Concordo	Concordo	Sim	Sim	Sim	Televisão	Não muito satisfeito	Sim	Pouco confiante	Não confiante	Pouco provável	Algo provável	Pouco preocupado	Não tenho filhos nesta faixa etária	Sim	Não	Sempre	Sempre	Sempre	A maior parte do tempo	A maior parte do tempo	Sempre	Nunca	[20-24]	Aplicou-se em algum grau ou por pouco tempo	Aplicou-se muito ou na maioria do tempo	Aplicou-se em algum grau ou por pouco tempo	Aplicou-se em um grau considerável ou por uma boa parte do tempo	Aplicou-se muito ou na maioria do tempo	Não se aplicou de maneira alguma	Aplicou-se em um grau considerável ou por uma boa parte do tempo
Masculino	68	SP	Casado	Tem filhos com idade superior a 16 anos	2 pessoas	Aposentado	Graduação	Não	Nem eu e nem parentes fizemos teste para a COVID-19	Não	Bom/Muito bom	Não	Sim	Não	Não	Não	Não	Não	Concordo	Concordo	Sim	Sim	Sim	Órgãos oficiais (ex., Ministério da Saúde, Secretarias de Saúde etc.)	Muito satisfeito	Sim	Muito confiante	Muito confiante	Pouco provável	Algo provável	Muito preocupado	Não tenho filhos nesta faixa etária	Sim	Não	Sempre	Sempre	Sempre	Sempre	A maior parte do tempo	Sempre	Nunca	[20-24]	Não se aplicou de maneira alguma	Não se aplicou de maneira alguma	Não se aplicou de maneira alguma	Não se aplicou de maneira alguma	Não se aplicou de maneira alguma	Não se aplicou de maneira alguma	Não se aplicou de maneira alguma
Feminino	22	PR	Solteiro	Sem filhos	2 pessoas	Desempregado	Graduação	Parente	Sintomas leves	Sim	Normal	Não	Sim	Sim, atendimento psicológico	Não	Não	Não	Não	Concordo	Discordo	Sim	Sim	Sim	Órgãos oficiais (ex., Ministério da Saúde, Secretarias de Saúde etc.)	Ligeiramente satisfeito	Sim	Muito confiante	Muito confiante	Pouco provável	Pouco provável	Muito preocupado	Não tenho filhos nesta faixa etária	Não sei opnar	Não	Sempre	Nunca	Sempre	A maior parte do tempo	Sempre	A maior parte do tempo	Sempre	[20-24]	Aplicou-se muito ou na maioria do tempo	Aplicou-se em algum grau ou por pouco tempo	Aplicou-se em algum grau ou por pouco tempo	Aplicou-se em algum grau ou por pouco tempo	Aplicou-se em um grau considerável ou por uma boa parte do tempo	Aplicou-se em algum grau ou por pouco tempo	Não se aplicou de maneira alguma
Feminino	32	SP	Casado	Sem filhos	2 pessoas	Profissional Autônomo	Graduação	Não	Nem eu e nem parentes fizemos teste para a COVID-19	Não	Normal	Sim	Sim	Não	Não	Não	Sim	Sim	Concordo	Concordo	Sim	Sim	Sim	Órgãos oficiais (ex., Ministério da Saúde, Secretarias de Saúde etc.)	Ligeiramente satisfeito	Sim	Pouco confiante	Pouco confiante	Algo provável	Algo provável	Muito preocupado	Muito preocupado	Sim	Não	Sempre	Sempre	Sempre	Sempre	Sempre	Sempre	Nunca	[10-19]	Aplicou-se em algum grau ou por pouco tempo	Aplicou-se em algum grau ou por pouco tempo	Aplicou-se em um grau considerável ou por uma boa parte do tempo	Não se aplicou de maneira alguma	Aplicou-se em algum grau ou por pouco tempo	Aplicou-se em algum grau ou por pouco tempo	Aplicou-se em algum grau ou por pouco tempo
Feminino	40	SP	Casado	Tem filhos com 16 anos ou idade inferior	3 a 5 pessoas	Profissional Autônomo	Graduação	Não	Nem eu e nem parentes fizemos teste para a COVID-19	Não	Normal	Não	Sim	Não	Não	Não	Sim	Não	Concordo	Concordo	Sim	Sim	Sim	Órgãos oficiais (ex., Ministério da Saúde, Secretarias de Saúde etc.)	Muito satisfeito	Sim	Muito confiante	Muito confiante	Pouco provável	Algo provável	Muito preocupado	Pouco preocupado	Sim	Amigo	Sempre	A maior parte do tempo	Sempre	A maior parte do tempo	Sempre	Sempre	Nunca	[20-24]	Aplicou-se em um grau considerável ou por uma boa parte do tempo	Não se aplicou de maneira alguma	Aplicou-se em algum grau ou por pouco tempo	Não se aplicou de maneira alguma	Aplicou-se em algum grau ou por pouco tempo	Não se aplicou de maneira alguma	Não se aplicou de maneira alguma
Feminino	59	PA	Casado	Tem filhos com idade superior a 16 anos	3 a 5 pessoas	Empregado	Graduação	Não	Outros motivos	Não	Normal	Sim	Sim	Sim, atendimento médico	Não	Não	Não	Não	Não sei	Não sei	Sim	Sim	Sim	Redes sociais	Ligeiramente satisfeito	Não	Pouco confiante	Pouco confiante	Muito provável	Algo provável	Muito preocupado	Não tenho filhos nesta faixa etária	Sim	Amigo	Sempre	Às vezes	Sempre	A maior parte do tempo	Sempre	Sempre	Sempre	[20-24]	Aplicou-se em um grau considerável ou por uma boa parte do tempo	Aplicou-se em um grau considerável ou por uma boa parte do tempo	Aplicou-se em algum grau ou por pouco tempo	Aplicou-se em algum grau ou por pouco tempo	Aplicou-se em um grau considerável ou por uma boa parte do tempo	Aplicou-se em algum grau ou por pouco tempo	Aplicou-se em algum grau ou por pouco tempo
Feminino	45	SP	Casado	Tem filhos com idade superior a 16 anos	3 a 5 pessoas	Estudante	Graduação	Parente	Graves (precisou internação / UTI)	Não	Normal	Sim	Sim	Não	Não	Sim	Sim	Sim	Concordo	Concordo	Sim	Sim	Sim	Televisão	Muito satisfeito	Não	Pouco confiante	Pouco confiante	Algo provável	Muito provável	Muito preocupado	Não tenho filhos nesta faixa etária	Sim	Não	Sempre	Sempre	Sempre	Sempre	Sempre	Sempre	Nunca	[20-24]	Não se aplicou de maneira alguma	Não se aplicou de maneira alguma	Não se aplicou de maneira alguma	Não se aplicou de maneira alguma	Aplicou-se em algum grau ou por pouco tempo	Aplicou-se em algum grau ou por pouco tempo	Não se aplicou de maneira alguma
Feminino	24	SP	Solteiro	Sem filhos	6 pessoas ou mais	Desempregado	Graduação	Parente	Graves (precisou internação / UTI)	Não	Normal	Não	Sim	Não	Não	Sim	Não	Sim	Concordo	Concordo	Sim	Sim	Sim	Órgãos oficiais (ex., Ministério da Saúde, Secretarias de Saúde etc.)	Ligeiramente satisfeito	Sim	Pouco confiante	Pouco confiante	Muito provável	Muito provável	Muito preocupado	Não tenho filhos nesta faixa etária	Sim	Não	Sempre	Sempre	Sempre	Sempre	Sempre	Sempre	Nunca	[20-24]	Aplicou-se em um grau considerável ou por uma boa parte do tempo	Aplicou-se em algum grau ou por pouco tempo	Não se aplicou de maneira alguma	Aplicou-se em algum grau ou por pouco tempo	Não se aplicou de maneira alguma	Não se aplicou de maneira alguma	Não se aplicou de maneira alguma
Feminino	36	SP	Casado	Sem filhos	2 pessoas	Profissional Autônomo	Ensino Médio	Não	Nem eu e nem parentes fizemos teste para a COVID-19	Não	Bom/Muito bom	Não	Não	Não	Não	Não	Não	Não	Concordo	Concordo	Sim	Sim	Sim	Televisão	Insatisfeito	Sim	Pouco confiante	Pouco confiante	Pouco provável	Algo provável	Muito preocupado	Não tenho filhos nesta faixa etária	Sim	Não	A maior parte do tempo	A maior parte do tempo	Sempre	Sempre	Sempre	Sempre	A maior parte do tempo	[10-19]	Não se aplicou de maneira alguma	Não se aplicou de maneira alguma	Aplicou-se muito ou na maioria do tempo	Não se aplicou de maneira alguma	Não se aplicou de maneira alguma	Não se aplicou de maneira alguma	Não se aplicou de maneira alguma
Feminino	39	SP	Casado	Sem filhos	3 a 5 pessoas	Profissional Autônomo	Graduação	Parente	Moderados	Não	Bom/Muito bom	Não	Sim	Não	Não	Não	Não	Não	Não sei	Concordo	Sim	Sim	Sim	Órgãos oficiais (ex., Ministério da Saúde, Secretarias de Saúde etc.)	Não muito satisfeito	Sim	Muito confiante	Pouco confiante	Pouco provável	Muito provável	Muito preocupado	Não tenho filhos nesta faixa etária	Não	Não	Sempre	Sempre	Sempre	Sempre	A maior parte do tempo	Sempre	Às vezes	[0-9]	Aplicou-se em algum grau ou por pouco tempo	Não se aplicou de maneira alguma	Aplicou-se em um grau considerável ou por uma boa parte do tempo	Não se aplicou de maneira alguma	Não se aplicou de maneira alguma	Não se aplicou de maneira alguma	Aplicou-se em algum grau ou por pouco tempo
Feminino	35	SP	Solteiro	Sem filhos	2 pessoas	Empregado	Mestrado	Eu	Outros motivos	Não	Bom/Muito bom	Não	Sim	Sim, atendimento médico	Não	Sim	Sim	Sim	Concordo	Concordo	Sim	Sim	Sim	Televisão	Muito satisfeito	Sim	Muito confiante	Muito confiante	Muito provável	Muito provável	Muito preocupado	Não tenho filhos nesta faixa etária	Sim	Não	Sempre	Sempre	Sempre	Sempre	Sempre	Sempre	Nunca	[0-9]	Aplicou-se em um grau considerável ou por uma boa parte do tempo	Aplicou-se em um grau considerável ou por uma boa parte do tempo	Aplicou-se em um grau considerável ou por uma boa parte do tempo	Não se aplicou de maneira alguma	Aplicou-se em algum grau ou por pouco tempo	Aplicou-se em algum grau ou por pouco tempo	Não se aplicou de maneira alguma
Feminino	28	SP	Casado	Sem filhos	2 pessoas	Profissional Autônomo	Graduação	Parente	Moderados	Não	Normal	Não	Sim	Não	Não	Sim	Sim	Não	Concordo	Discordo	Sim	Sim	Sim	Órgãos oficiais (ex., Ministério da Saúde, Secretarias de Saúde etc.)	Não muito satisfeito	Não	Pouco confiante	Pouco confiante	Algo provável	Algo provável	Muito preocupado	Não tenho filhos nesta faixa etária	Sim	Não	Sempre	Sempre	Sempre	Sempre	Sempre	Sempre	Às vezes	[20-24]	Aplicou-se em algum grau ou por pouco tempo	Aplicou-se em algum grau ou por pouco tempo	Aplicou-se em algum grau ou por pouco tempo	Aplicou-se em algum grau ou por pouco tempo	Aplicou-se em um grau considerável ou por uma boa parte do tempo	Aplicou-se em algum grau ou por pouco tempo	Não se aplicou de maneira alguma
Feminino	41	SP	Casado	Tem filhos com 16 anos ou idade inferior	3 a 5 pessoas	Profissional Autônomo	Graduação	Não	Nem eu e nem parentes fizemos teste para a COVID-19	Não	Normal	Não	Sim	Não	Não	Não	Não	Não	Concordo	Não sei	Sim	Sim	Sim	Outras fontes	Não muito satisfeito	Sim	Pouco confiante	Não confiante	Algo provável	Algo provável	Muito preocupado	Muito preocupado	Sim	Não	Sempre	Sempre	Sempre	A maior parte do tempo	A maior parte do tempo	Sempre	Às vezes	[20-24]	Aplicou-se em algum grau ou por pouco tempo	Não se aplicou de maneira alguma	Aplicou-se em algum grau ou por pouco tempo	Não se aplicou de maneira alguma	Aplicou-se em algum grau ou por pouco tempo	Aplicou-se em algum grau ou por pouco tempo	Não se aplicou de maneira alguma
Feminino	57	PA	Divorciado	Tem filhos com idade superior a 16 anos	6 pessoas ou mais	Empregado	Mestrado	Não	Nem eu e nem parentes fizemos teste para a COVID-19	Não	Bom/Muito bom	Não	Sim	Não	Não	Não	Sim	Não	Concordo	Concordo	Sim	Sim	Sim	Redes sociais	Não muito satisfeito	Sim	Pouco confiante	Pouco confiante	Pouco provável	Algo provável	Muito preocupado	Muito preocupado	Sim	Parente	A maior parte do tempo	A maior parte do tempo	A maior parte do tempo	A maior parte do tempo	Às vezes	Sempre	Nunca	[10-19]	Não se aplicou de maneira alguma	Não se aplicou de maneira alguma	Não se aplicou de maneira alguma	Não se aplicou de maneira alguma	Não se aplicou de maneira alguma	Não se aplicou de maneira alguma	Não se aplicou de maneira alguma
Feminino	20	SP	Solteiro	Sem filhos	3 a 5 pessoas	Estudante	Graduação	Não	Nem eu e nem parentes fizemos teste para a COVID-19	Não	Normal	Não	Sim	Não	Não	Não	Não	Não	Concordo	Discordo	Sim	Sim	Sim	Televisão	Não muito satisfeito	Sim	Muito confiante	Muito confiante	Pouco provável	Algo provável	Muito preocupado	Muito preocupado	Sim	Não	Sempre	Sempre	Sempre	A maior parte do tempo	Sempre	Sempre	Sempre	[20-24]	Aplicou-se em algum grau ou por pouco tempo	Aplicou-se em um grau considerável ou por uma boa parte do tempo	Não se aplicou de maneira alguma	Aplicou-se em um grau considerável ou por uma boa parte do tempo	Aplicou-se em um grau considerável ou por uma boa parte do tempo	Aplicou-se em algum grau ou por pouco tempo	Não se aplicou de maneira alguma
Feminino	20	SP	Solteiro	Sem filhos	3 a 5 pessoas	Estudante	Graduação	Não	Nem eu e nem parentes fizemos teste para a COVID-19	Não	Normal	Não	Sim	Não	Não	Não	Sim	Não	Concordo	Concordo	Sim	Sim	Não	Televisão	Insatisfeito	Sim	Pouco confiante	Não confiante	Algo provável	Muito provável	Muito preocupado	Não tenho filhos nesta faixa etária	Sim	Amigo	Sempre	Sempre	Sempre	A maior parte do tempo	Sempre	Sempre	Nunca	[20-24]	Aplicou-se em um grau considerável ou por uma boa parte do tempo	Não se aplicou de maneira alguma	Não se aplicou de maneira alguma	Não se aplicou de maneira alguma	Aplicou-se em um grau considerável ou por uma boa parte do tempo	Aplicou-se muito ou na maioria do tempo	Não se aplicou de maneira alguma
Feminino	37	SP	Casado	Tem filhos com 16 anos ou idade inferior	3 a 5 pessoas	Desempregado	Graduação	Não	Nem eu e nem parentes fizemos teste para a COVID-19	Não	Bom/Muito bom	Não	Sim	Não	Não	Não	Não	Não	Concordo	Concordo	Sim	Sim	Sim	Redes sociais	Muito satisfeito	Sim	Muito confiante	Muito confiante	Algo provável	Algo provável	Muito preocupado	Muito preocupado	Sim	Não	Sempre	Sempre	Sempre	Sempre	Sempre	Sempre	Às vezes	[20-24]	Aplicou-se em algum grau ou por pouco tempo	Aplicou-se em um grau considerável ou por uma boa parte do tempo	Não se aplicou de maneira alguma	Não se aplicou de maneira alguma	Aplicou-se em algum grau ou por pouco tempo	Não se aplicou de maneira alguma	Não se aplicou de maneira alguma
Feminino	32	SP	Casado	Sem filhos	2 pessoas	Profissional Autônomo	Graduação	Não	Nem eu e nem parentes fizemos teste para a COVID-19	Não	Normal	Não	Sim	Sim, atendimento psicológico	Não	Não	Sim	Não	Concordo	Concordo	Sim	Sim	Sim	Redes sociais	Ligeiramente satisfeito	Sim	Muito confiante	Muito confiante	Algo provável	Algo provável	Muito preocupado	Não tenho filhos nesta faixa etária	Sim	Não	Sempre	A maior parte do tempo	Sempre	A maior parte do tempo	Sempre	Sempre	Nunca	[20-24]	Aplicou-se em algum grau ou por pouco tempo	Não se aplicou de maneira alguma	Aplicou-se em algum grau ou por pouco tempo	Aplicou-se em algum grau ou por pouco tempo	Não se aplicou de maneira alguma	Aplicou-se em algum grau ou por pouco tempo	Não se aplicou de maneira alguma
Feminino	23	SP	Solteiro	Sem filhos	3 a 5 pessoas	Empregado	Graduação	Não	Nem eu e nem parentes fizemos teste para a COVID-19	Não	Normal	Não	Sim	Sim, atendimento psicológico	Não	Não	Não	Não	Discordo	Discordo	Sim	Sim	Sim	Órgãos oficiais (ex., Ministério da Saúde, Secretarias de Saúde etc.)	Ligeiramente satisfeito	Não	Muito confiante	Muito confiante	Pouco provável	Muito provável	Muito preocupado	Não tenho filhos nesta faixa etária	Sim	Não	Sempre	Sempre	Sempre	A maior parte do tempo	Sempre	Sempre	Nunca	[20-24]	Aplicou-se em algum grau ou por pouco tempo	Não se aplicou de maneira alguma	Aplicou-se muito ou na maioria do tempo	Não se aplicou de maneira alguma	Aplicou-se em algum grau ou por pouco tempo	Não se aplicou de maneira alguma	Não se aplicou de maneira alguma
Feminino	43	PA	Solteiro	Tem filhos com 16 anos ou idade inferior	3 a 5 pessoas	Empregado	Ensino Médio	Parente	Outros motivos	Não	Normal	Sim	Sim	Não	Não	Não	Não	Não	Concordo	Concordo	Sim	Sim	Sim	Redes sociais	Ligeiramente satisfeito	Sim	Pouco confiante	Pouco confiante	Não sei	Não sei	Muito preocupado	Muito preocupado	Sim	Parente	Sempre	Sempre	Sempre	Sempre	Sempre	Sempre	Nunca	[20-24]	Aplicou-se em algum grau ou por pouco tempo	Não se aplicou de maneira alguma	Aplicou-se em algum grau ou por pouco tempo	Aplicou-se em um grau considerável ou por uma boa parte do tempo	Não se aplicou de maneira alguma	Aplicou-se em algum grau ou por pouco tempo	Aplicou-se em algum grau ou por pouco tempo
Feminino	22	PA	Solteiro	Sem filhos	6 pessoas ou mais	Estudante	Graduação	Não	Nem eu e nem parentes fizemos teste para a COVID-19	Não	Fraco/Muito fraco	Sim	Sim	Sim, atendimento psicológico	Não	Não	Sim	Não	Concordo	Concordo	Sim	Sim	Não	Televisão	Ligeiramente satisfeito	Sim	Muito confiante	Muito confiante	Pouco provável	Algo provável	Muito preocupado	Não tenho filhos nesta faixa etária	Sim	Não	Sempre	Sempre	Sempre	Sempre	Sempre	Sempre	Nunca	[20-24]	Aplicou-se em algum grau ou por pouco tempo	Não se aplicou de maneira alguma	Aplicou-se em um grau considerável ou por uma boa parte do tempo	Aplicou-se em um grau considerável ou por uma boa parte do tempo	Aplicou-se muito ou na maioria do tempo	Aplicou-se em algum grau ou por pouco tempo	Aplicou-se em algum grau ou por pouco tempo
Feminino	59	AP	Casado	Tem filhos com idade superior a 16 anos	2 pessoas	Empregado	Graduação	Parente	Moderados	Não	Bom/Muito bom	Não	Não	Não	Não	Não	Não	Não	Concordo	Discordo	Sim	Sim	Sim	Órgãos oficiais (ex., Ministério da Saúde, Secretarias de Saúde etc.)	Muito satisfeito	Não	Muito confiante	Muito confiante	Pouco provável	Improvável	Muito preocupado	Não tenho filhos nesta faixa etária	Sim	Parente	Sempre	Às vezes	Sempre	Sempre	Sempre	Sempre	Nunca	[10-19]	Não se aplicou de maneira alguma	Não se aplicou de maneira alguma	Não se aplicou de maneira alguma	Não se aplicou de maneira alguma	Não se aplicou de maneira alguma	Não se aplicou de maneira alguma	Não se aplicou de maneira alguma
Feminino	27	SP	Solteiro	Sem filhos	3 a 5 pessoas	Estudante	Graduação	Não	Nem eu e nem parentes fizemos teste para a COVID-19	Sim	Bom/Muito bom	Sim	Sim	Não	Não	Sim	Sim	Sim	Concordo	Concordo	Sim	Sim	Sim	Redes sociais	Não muito satisfeito	Sim	Muito confiante	Muito confiante	Algo provável	Pouco provável	Muito preocupado	Não tenho filhos nesta faixa etária	Sim	Não	Sempre	Sempre	Sempre	A maior parte do tempo	A maior parte do tempo	Sempre	Nunca	[20-24]	Aplicou-se muito ou na maioria do tempo	Aplicou-se em algum grau ou por pouco tempo	Aplicou-se em algum grau ou por pouco tempo	Não se aplicou de maneira alguma	Aplicou-se em algum grau ou por pouco tempo	Não se aplicou de maneira alguma	Não se aplicou de maneira alguma
Feminino	18	SP	Solteiro	Sem filhos	3 a 5 pessoas	Estudante	Ensino Médio	Ambos	Outros motivos	Sim	Bom/Muito bom	Não	Sim	Sim, atendimento médico	Não	Sim	Não	Sim	Concordo	Concordo	Sim	Sim	Não	Televisão	Não muito satisfeito	Sim	Muito confiante	Pouco confiante	Pouco provável	Muito provável	Muito preocupado	Não tenho filhos nesta faixa etária	Sim	Não	Às vezes	Sempre	Sempre	Sempre	Sempre	Sempre	Nunca	[10-19]	Não se aplicou de maneira alguma	Aplicou-se em algum grau ou por pouco tempo	Não se aplicou de maneira alguma	Não se aplicou de maneira alguma	Não se aplicou de maneira alguma	Não se aplicou de maneira alguma	Não se aplicou de maneira alguma
Feminino	36	AP	Divorciado	Tem filhos com 16 anos ou idade inferior	3 a 5 pessoas	Empregado	Mestrado	Eu	Graves (precisou internação / UTI)	Sim	Normal	Sim	Sim	Sim, atendimento psicológico	Sim	Sim	Sim	Sim	Concordo	Concordo	Sim	Sim	Sim	Televisão	Ligeiramente satisfeito	Sim	Muito confiante	Pouco confiante	Improvável	Muito provável	Pouco preocupado	Pouco preocupado	Sim	Não	Sempre	Sempre	Sempre	Sempre	Sempre	Sempre	Nunca	[20-24]	Aplicou-se em algum grau ou por pouco tempo	Não se aplicou de maneira alguma	Aplicou-se em algum grau ou por pouco tempo	Aplicou-se em algum grau ou por pouco tempo	Não se aplicou de maneira alguma	Aplicou-se em algum grau ou por pouco tempo	Não se aplicou de maneira alguma
Feminino	23	SP	Solteiro	Sem filhos	3 a 5 pessoas	Empregado	Graduação	Não	Nem eu e nem parentes fizemos teste para a COVID-19	Não	Normal	Não	Sim	Não	Não	Não	Não	Não	Concordo	Concordo	Sim	Sim	Não	Televisão	Não muito satisfeito	Sim	Muito confiante	Pouco confiante	Algo provável	Algo provável	Muito preocupado	Não tenho filhos nesta faixa etária	Sim	Não	Sempre	Sempre	Sempre	A maior parte do tempo	Sempre	Sempre	Às vezes	[10-19]	Aplicou-se em um grau considerável ou por uma boa parte do tempo	Aplicou-se em algum grau ou por pouco tempo	Aplicou-se em algum grau ou por pouco tempo	Não se aplicou de maneira alguma	Aplicou-se em algum grau ou por pouco tempo	Aplicou-se em algum grau ou por pouco tempo	Não se aplicou de maneira alguma
Masculino	39	SP	Casado	Tem filhos com 16 anos ou idade inferior	3 a 5 pessoas	Desempregado	Graduação	Não	Nem eu e nem parentes fizemos teste para a COVID-19	Não	Bom/Muito bom	Sim	Sim	Não	Não	Não	Não	Não	Concordo	Concordo	Sim	Sim	Sim	Rádio	Não sei	Sim	Muito confiante	Muito confiante	Algo provável	Algo provável	Muito preocupado	Muito preocupado	Sim	Não	Sempre	A maior parte do tempo	A maior parte do tempo	Às vezes	A maior parte do tempo	Sempre	Às vezes	[10-19]	Aplicou-se em algum grau ou por pouco tempo	Não se aplicou de maneira alguma	Não se aplicou de maneira alguma	Não se aplicou de maneira alguma	Não se aplicou de maneira alguma	Aplicou-se em algum grau ou por pouco tempo	Não se aplicou de maneira alguma
Feminino	32	AM	Solteiro	Sem filhos	1 pessoa	Empregado	Graduação	Não	Nem eu e nem parentes fizemos teste para a COVID-19	Não	Bom/Muito bom	Não	Não	Não	Não	Não	Não	Não	Concordo	Concordo	Sim	Sim	Sim	Televisão	Ligeiramente satisfeito	Não	Pouco confiante	Pouco confiante	Algo provável	Algo provável	Pouco preocupado	Não tenho filhos nesta faixa etária	Sim	Não	Sempre	Sempre	Sempre	Sempre	A maior parte do tempo	Sempre	Nunca	[20-24]	Aplicou-se em algum grau ou por pouco tempo	Aplicou-se em algum grau ou por pouco tempo	Não se aplicou de maneira alguma	Aplicou-se em algum grau ou por pouco tempo	Aplicou-se em algum grau ou por pouco tempo	Aplicou-se em algum grau ou por pouco tempo	Aplicou-se em algum grau ou por pouco tempo
Feminino	22	SP	Solteiro	Sem filhos	3 a 5 pessoas	Empregado	Graduação	Não	Nem eu e nem parentes fizemos teste para a COVID-19	Não	Fraco/Muito fraco	Sim	Sim	Não	Não	Não	Não	Sim	Concordo	Concordo	Sim	Sim	Sim	Televisão	Não muito satisfeito	Sim	Pouco confiante	Pouco confiante	Não sei	Não sei	Muito preocupado	Não tenho filhos nesta faixa etária	Sim	Não	A maior parte do tempo	Sempre	A maior parte do tempo	Às vezes	Sempre	Sempre	Às vezes	[20-24]	Aplicou-se em algum grau ou por pouco tempo	Aplicou-se em algum grau ou por pouco tempo	Aplicou-se em algum grau ou por pouco tempo	Aplicou-se em algum grau ou por pouco tempo	Aplicou-se em um grau considerável ou por uma boa parte do tempo	Aplicou-se em um grau considerável ou por uma boa parte do tempo	Não se aplicou de maneira alguma
Feminino	23	SP	Casado	Sem filhos	3 a 5 pessoas	Desempregado	Graduação	Não	Nem eu e nem parentes fizemos teste para a COVID-19	Sim	Normal	Não	Sim	Sim, atendimento psicológico	Não	Não	Não	Não	Não sei	Não sei	Sim	Sim	Não	Redes sociais	Insatisfeito	Sim	Pouco confiante	Não confiante	Algo provável	Algo provável	Muito preocupado	Não tenho filhos nesta faixa etária	Sim	Não	Sempre	Sempre	A maior parte do tempo	Às vezes	Sempre	A maior parte do tempo	Nunca	[20-24]	Aplicou-se muito ou na maioria do tempo	Aplicou-se em algum grau ou por pouco tempo	Aplicou-se em um grau considerável ou por uma boa parte do tempo	Aplicou-se em algum grau ou por pouco tempo	Aplicou-se muito ou na maioria do tempo	Aplicou-se em algum grau ou por pouco tempo	Não se aplicou de maneira alguma
Feminino	32	SP	Casado	Tem filhos com 16 anos ou idade inferior	3 a 5 pessoas	Profissional Autônomo	Graduação	Não	Nem eu e nem parentes fizemos teste para a COVID-19	Não	Bom/Muito bom	Não	Não	Não	Não	Não	Sim	Não	Não sei	Não sei	Sim	Sim	Sim	Televisão	Não muito satisfeito	Sim	Pouco confiante	Pouco confiante	Não sei	Não sei	Muito preocupado	Pouco preocupado	Sim	Não	Às vezes	Sempre	Sempre	Às vezes	Sempre	Sempre	Nunca	[20-24]	Aplicou-se em um grau considerável ou por uma boa parte do tempo	Não se aplicou de maneira alguma	Não se aplicou de maneira alguma	Não se aplicou de maneira alguma	Aplicou-se em algum grau ou por pouco tempo	Não se aplicou de maneira alguma	Não se aplicou de maneira alguma
Feminino	55	SP	Casado	Tem filhos com idade superior a 16 anos	3 a 5 pessoas	Profissional Autônomo	Ensino Médio	Não	Nem eu e nem parentes fizemos teste para a COVID-19	Não	Bom/Muito bom	Sim	Não	Não	Não	Não	Não	Não	Concordo	Concordo	Sim	Sim	Sim	Órgãos oficiais (ex., Ministério da Saúde, Secretarias de Saúde etc.)	Insatisfeito	Sim	Muito confiante	Pouco confiante	Pouco provável	Muito provável	Pouco preocupado	Não tenho filhos nesta faixa etária	Não	Não	Sempre	Sempre	Sempre	A maior parte do tempo	Sempre	Sempre	Às vezes	[20-24]	Não se aplicou de maneira alguma	Não se aplicou de maneira alguma	Não se aplicou de maneira alguma	Não se aplicou de maneira alguma	Não se aplicou de maneira alguma	Não se aplicou de maneira alguma	Não se aplicou de maneira alguma
Feminino	45	SP	Casado	Tem filhos com idade superior a 16 anos	3 a 5 pessoas	Empregado	Graduação	Eu	Outros motivos	Não	Normal	Sim	Sim	Não	Não	Sim	Não	Não	Concordo	Concordo	Sim	Sim	Sim	Televisão	Ligeiramente satisfeito	Sim	Pouco confiante	Pouco confiante	Pouco provável	Muito provável	Muito preocupado	Muito preocupado	Sim	Amigo	Sempre	Sempre	Sempre	Sempre	Sempre	Sempre	Nunca	[20-24]	Aplicou-se em algum grau ou por pouco tempo	Não se aplicou de maneira alguma	Aplicou-se em algum grau ou por pouco tempo	Não se aplicou de maneira alguma	Aplicou-se muito ou na maioria do tempo	Aplicou-se em algum grau ou por pouco tempo	Não se aplicou de maneira alguma
Masculino	45	SP	Casado	Tem filhos com 16 anos ou idade inferior	3 a 5 pessoas	Aposentado	Graduação	Não	Nem eu e nem parentes fizemos teste para a COVID-19	Não	Bom/Muito bom	Não	Sim	Não	Não	Não	Não	Não	Discordo	Concordo	Sim	Sim	Sim	Televisão	Muito satisfeito	Sim	Muito confiante	Muito confiante	Muito provável	Não sei	Muito preocupado	Muito preocupado	Sim	Não	Sempre	Sempre	Sempre	Sempre	Sempre	Sempre	Sempre	[10-19]	Não se aplicou de maneira alguma	Não se aplicou de maneira alguma	Não se aplicou de maneira alguma	Não se aplicou de maneira alguma	Não se aplicou de maneira alguma	Não se aplicou de maneira alguma	Não se aplicou de maneira alguma
Feminino	22	SP	Solteiro	Sem filhos	3 a 5 pessoas	Empregado	Graduação	Não	Nem eu e nem parentes fizemos teste para a COVID-19	Não	Normal	Sim	Sim	Não	Não	Não	Sim	Não	Concordo	Concordo	Sim	Sim	Sim	Televisão	Não sei	Não	Muito confiante	Muito confiante	Algo provável	Pouco provável	Muito preocupado	Não tenho filhos nesta faixa etária	Sim	Não	Sempre	A maior parte do tempo	Sempre	A maior parte do tempo	Sempre	Sempre	Nunca	[20-24]	Aplicou-se muito ou na maioria do tempo	Aplicou-se em algum grau ou por pouco tempo	Aplicou-se em um grau considerável ou por uma boa parte do tempo	Aplicou-se em um grau considerável ou por uma boa parte do tempo	Aplicou-se muito ou na maioria do tempo	Aplicou-se muito ou na maioria do tempo	Não se aplicou de maneira alguma
Feminino	33	SP	Casado	Sem filhos	2 pessoas	Empregado	Graduação	Não	Nem eu e nem parentes fizemos teste para a COVID-19	Não	Normal	Sim	Sim	Não	Não	Não	Não	Não	Concordo	Concordo	Sim	Sim	Não	Órgãos oficiais (ex., Ministério da Saúde, Secretarias de Saúde etc.)	Insatisfeito	Sim	Pouco confiante	Pouco confiante	Algo provável	Algo provável	Muito preocupado	Não tenho filhos nesta faixa etária	Sim	Não	Sempre	Nunca	A maior parte do tempo	Às vezes	Sempre	Sempre	Nunca	[20-24]	Aplicou-se em um grau considerável ou por uma boa parte do tempo	Não se aplicou de maneira alguma	Aplicou-se em algum grau ou por pouco tempo	Não se aplicou de maneira alguma	Não se aplicou de maneira alguma	Aplicou-se em algum grau ou por pouco tempo	Não se aplicou de maneira alguma
Feminino	44	SP	Casado	Tem filhos com idade superior a 16 anos	3 a 5 pessoas	Profissional Autônomo	Graduação	Não	Nem eu e nem parentes fizemos teste para a COVID-19	Não	Normal	Não	Sim	Não	Não	Não	Sim	Não	Concordo	Concordo	Sim	Sim	Sim	Órgãos oficiais (ex., Ministério da Saúde, Secretarias de Saúde etc.)	Insatisfeito	Sim	Pouco confiante	Pouco confiante	Algo provável	Muito provável	Pouco preocupado	Pouco preocupado	Sim	Não	Sempre	A maior parte do tempo	Sempre	A maior parte do tempo	Sempre	Sempre	Às vezes	[20-24]	Aplicou-se em algum grau ou por pouco tempo	Aplicou-se em algum grau ou por pouco tempo	Não se aplicou de maneira alguma	Não se aplicou de maneira alguma	Aplicou-se em algum grau ou por pouco tempo	Aplicou-se em algum grau ou por pouco tempo	Não se aplicou de maneira alguma
Feminino	22	SP	Solteiro	Sem filhos	3 a 5 pessoas	Estudante	Graduação	Não	Nem eu e nem parentes fizemos teste para a COVID-19	Não	Normal	Não	Sim	Sim, atendimento psicológico	Não	Não	Não	Sim	Concordo	Concordo	Sim	Sim	Sim	Redes sociais	Não muito satisfeito	Sim	Muito confiante	Pouco confiante	Pouco provável	Muito provável	Muito preocupado	Não tenho filhos nesta faixa etária	Sim	Não	Sempre	Sempre	Sempre	A maior parte do tempo	Sempre	Sempre	Nunca	[10-19]	Não se aplicou de maneira alguma	Aplicou-se em algum grau ou por pouco tempo	Não se aplicou de maneira alguma	Aplicou-se em algum grau ou por pouco tempo	Aplicou-se em algum grau ou por pouco tempo	Não se aplicou de maneira alguma	Não se aplicou de maneira alguma
Feminino	50	SP	Divorciado	Tem filhos com idade superior a 16 anos	3 a 5 pessoas	Empregado	Ensino Médio	Não	Nem eu e nem parentes fizemos teste para a COVID-19	Não	Normal	Sim	Não	Não	Não	Sim	Sim	Não	Concordo	Discordo	Sim	Sim	Sim	Órgãos oficiais (ex., Ministério da Saúde, Secretarias de Saúde etc.)	Insatisfeito	Sim	Pouco confiante	Pouco confiante	Algo provável	Algo provável	Muito preocupado	Não tenho filhos nesta faixa etária	Sim	Amigo	Sempre	Sempre	Sempre	Sempre	Sempre	Sempre	Nunca	[0-9]	Aplicou-se em algum grau ou por pouco tempo	Aplicou-se em algum grau ou por pouco tempo	Aplicou-se em algum grau ou por pouco tempo	Aplicou-se em algum grau ou por pouco tempo	Aplicou-se em algum grau ou por pouco tempo	Aplicou-se em algum grau ou por pouco tempo	Não se aplicou de maneira alguma
Feminino	24	AM	Solteiro	Sem filhos	3 a 5 pessoas	Estudante	Graduação	Não	Nem eu e nem parentes fizemos teste para a COVID-19	Não	Normal	Não	Sim	Sim, atendimento psicológico	Não	Não	Não	Não	Concordo	Discordo	Sim	Sim	Sim	Redes sociais	Não muito satisfeito	Sim	Muito confiante	Muito confiante	Algo provável	Muito provável	Pouco preocupado	Não tenho filhos nesta faixa etária	Sim	Não	Sempre	Sempre	Às vezes	Sempre	Sempre	Sempre	Nunca	[20-24]	Aplicou-se muito ou na maioria do tempo	Aplicou-se em um grau considerável ou por uma boa parte do tempo	Aplicou-se em um grau considerável ou por uma boa parte do tempo	Aplicou-se em um grau considerável ou por uma boa parte do tempo	Aplicou-se muito ou na maioria do tempo	Aplicou-se muito ou na maioria do tempo	Aplicou-se em algum grau ou por pouco tempo
Feminino	25	MS	Solteiro	Sem filhos	3 a 5 pessoas	Profissional Autônomo	Graduação	Não	Nem eu e nem parentes fizemos teste para a COVID-19	Não	Normal	Não	Sim	Não	Não	Não	Não	Não	Concordo	Concordo	Sim	Sim	Sim	Redes sociais	Ligeiramente satisfeito	Sim	Pouco confiante	Muito confiante	Algo provável	Algo provável	Muito preocupado	Não tenho filhos nesta faixa etária	Sim	Não	Sempre	Sempre	Sempre	Sempre	Sempre	Sempre	Às vezes	[20-24]	Aplicou-se em algum grau ou por pouco tempo	Aplicou-se em algum grau ou por pouco tempo	Aplicou-se em um grau considerável ou por uma boa parte do tempo	Aplicou-se em algum grau ou por pouco tempo	Aplicou-se muito ou na maioria do tempo	Aplicou-se em algum grau ou por pouco tempo	Não se aplicou de maneira alguma
Feminino	39	AM	Casado	Tem filhos com 16 anos ou idade inferior	3 a 5 pessoas	Empregado	Graduação	Não	Nem eu e nem parentes fizemos teste para a COVID-19	Não	Normal	Não	Sim	Não	Não	Não	Sim	Não	Concordo	Concordo	Sim	Sim	Sim	Órgãos oficiais (ex., Ministério da Saúde, Secretarias de Saúde etc.)	Não muito satisfeito	Sim	Pouco confiante	Pouco confiante	Pouco provável	Muito provável	Pouco preocupado	Não estou preocupado	Sim	Amigo	Sempre	Sempre	Sempre	Sempre	Sempre	Sempre	Sempre	[20-24]	Aplicou-se em algum grau ou por pouco tempo	Aplicou-se em algum grau ou por pouco tempo	Não se aplicou de maneira alguma	Não se aplicou de maneira alguma	Aplicou-se em algum grau ou por pouco tempo	Aplicou-se em algum grau ou por pouco tempo	Não se aplicou de maneira alguma
Feminino	28	SP	Solteiro	Sem filhos	2 pessoas	Empregado	Graduação	Não	Nem eu e nem parentes fizemos teste para a COVID-19	Sim	Normal	Não	Sim	Sim, ambos (psicológico e médico)	Não	Não	Não	Não	Não sei	Não sei	Sim	Sim	Sim	Órgãos oficiais (ex., Ministério da Saúde, Secretarias de Saúde etc.)	Não sei	Sim	Pouco confiante	Pouco confiante	Algo provável	Algo provável	Muito preocupado	Não tenho filhos nesta faixa etária	Sim	Não	Sempre	Sempre	Sempre	Sempre	Sempre	Sempre	Às vezes	[20-24]	Aplicou-se em algum grau ou por pouco tempo	Não se aplicou de maneira alguma	Aplicou-se em algum grau ou por pouco tempo	Não se aplicou de maneira alguma	Aplicou-se em um grau considerável ou por uma boa parte do tempo	Aplicou-se em algum grau ou por pouco tempo	Não se aplicou de maneira alguma
Feminino	43	SP	Casado	Tem filhos com 16 anos ou idade inferior	3 a 5 pessoas	Empregado	Graduação	Eu	Outros motivos	Não	Normal	Não	Sim	Sim, atendimento médico	Não	Sim	Sim	Sim	Concordo	Discordo	Sim	Sim	Sim	Televisão	Não muito satisfeito	Sim	Pouco confiante	Pouco confiante	Algo provável	Algo provável	Muito preocupado	Muito preocupado	Sim	Parente	Sempre	Sempre	Sempre	Sempre	A maior parte do tempo	Sempre	A maior parte do tempo	[10-19]	Aplicou-se em um grau considerável ou por uma boa parte do tempo	Não se aplicou de maneira alguma	Aplicou-se em um grau considerável ou por uma boa parte do tempo	Não se aplicou de maneira alguma	Não se aplicou de maneira alguma	Aplicou-se em algum grau ou por pouco tempo	Não se aplicou de maneira alguma
Feminino	21	AM	Solteiro	Sem filhos	3 a 5 pessoas	Estudante	Graduação	Parente	Moderados	Não	Fraco/Muito fraco	Não	Sim	Não	Não	Sim	Não	Sim	Concordo	Concordo	Sim	Sim	Sim	Órgãos oficiais (ex., Ministério da Saúde, Secretarias de Saúde etc.)	Não muito satisfeito	Sim	Muito confiante	Muito confiante	Muito provável	Muito provável	Muito preocupado	Não tenho filhos nesta faixa etária	Sim	Não	Sempre	Sempre	Sempre	Sempre	Sempre	Sempre	Nunca	[20-24]	Aplicou-se em um grau considerável ou por uma boa parte do tempo	Aplicou-se muito ou na maioria do tempo	Aplicou-se em um grau considerável ou por uma boa parte do tempo	Aplicou-se muito ou na maioria do tempo	Aplicou-se em um grau considerável ou por uma boa parte do tempo	Aplicou-se em um grau considerável ou por uma boa parte do tempo	Aplicou-se em um grau considerável ou por uma boa parte do tempo
Feminino	54	SP	Divorciado	Sem filhos	1 pessoa	Profissional Autônomo	Mestrado	Não	Nem eu e nem parentes fizemos teste para a COVID-19	Não	Bom/Muito bom	Sim	Sim	Sim, atendimento psicológico	Não	Não	Não	Não	Discordo	Concordo	Sim	Sim	Sim	Órgãos oficiais (ex., Ministério da Saúde, Secretarias de Saúde etc.)	Muito satisfeito	Sim	Muito confiante	Muito confiante	Improvável	Algo provável	Muito preocupado	Não tenho filhos nesta faixa etária	Sim	Não	Sempre	Sempre	Sempre	Sempre	Sempre	Sempre	Nunca	[20-24]	Não se aplicou de maneira alguma	Não se aplicou de maneira alguma	Não se aplicou de maneira alguma	Não se aplicou de maneira alguma	Não se aplicou de maneira alguma	Não se aplicou de maneira alguma	Não se aplicou de maneira alguma
Feminino	20	SP	Solteiro	Sem filhos	3 a 5 pessoas	Empregado	Graduação	Não	Nem eu e nem parentes fizemos teste para a COVID-19	Não	Fraco/Muito fraco	Não	Sim	Não	Não	Não	Sim	Sim	Concordo	Concordo	Sim	Sim	Sim	Órgãos oficiais (ex., Ministério da Saúde, Secretarias de Saúde etc.)	Ligeiramente satisfeito	Sim	Pouco confiante	Pouco confiante	Pouco provável	Algo provável	Muito preocupado	Não tenho filhos nesta faixa etária	Sim	Não	Sempre	A maior parte do tempo	Sempre	Sempre	Sempre	Sempre	Nunca	[20-24]	Aplicou-se em um grau considerável ou por uma boa parte do tempo	Aplicou-se muito ou na maioria do tempo	Aplicou-se em algum grau ou por pouco tempo	Aplicou-se em algum grau ou por pouco tempo	Aplicou-se em um grau considerável ou por uma boa parte do tempo	Aplicou-se em um grau considerável ou por uma boa parte do tempo	Não se aplicou de maneira alguma
Feminino	42	ES	Casado	Tem filhos com 16 anos ou idade inferior	3 a 5 pessoas	Empregado	Graduação	Ambos	Sintomas leves	Não	Normal	Sim	Sim	Não	Sim	Sim	Sim	Sim	Concordo	Concordo	Sim	Sim	Sim	Órgãos oficiais (ex., Ministério da Saúde, Secretarias de Saúde etc.)	Não muito satisfeito	Sim	Muito confiante	Pouco confiante	Algo provável	Muito provável	Muito preocupado	Muito preocupado	Sim	Amigo	Sempre	A maior parte do tempo	Sempre	Sempre	Sempre	Sempre	A maior parte do tempo	[10-19]	Aplicou-se em algum grau ou por pouco tempo	Não se aplicou de maneira alguma	Aplicou-se em algum grau ou por pouco tempo	Não se aplicou de maneira alguma	Aplicou-se em um grau considerável ou por uma boa parte do tempo	Aplicou-se em algum grau ou por pouco tempo	Não se aplicou de maneira alguma
Feminino	18	AM	Solteiro	Sem filhos	3 a 5 pessoas	Estudante	Ensino Médio	Parente	Sintomas leves	Não	Bom/Muito bom	Não	Sim	Não	Não	Não	Não	Não	Concordo	Discordo	Sim	Não	Sim	Redes sociais	Ligeiramente satisfeito	Sim	Muito confiante	Pouco confiante	Pouco provável	Não sei	Muito preocupado	Não tenho filhos nesta faixa etária	Sim	Não	Sempre	Sempre	Sempre	A maior parte do tempo	Sempre	Sempre	Nunca	[20-24]	Aplicou-se em algum grau ou por pouco tempo	Aplicou-se em algum grau ou por pouco tempo	Não se aplicou de maneira alguma	Não se aplicou de maneira alguma	Não se aplicou de maneira alguma	Aplicou-se em algum grau ou por pouco tempo	Não se aplicou de maneira alguma
Feminino	19	SP	Solteiro	Sem filhos	3 a 5 pessoas	Estudante	Ensino Médio	Não	Nem eu e nem parentes fizemos teste para a COVID-19	Não	Normal	Não	Sim	Não	Não	Não	Sim	Não	Concordo	Concordo	Sim	Sim	Sim	Televisão	Não sei	Sim	Pouco confiante	Pouco confiante	Algo provável	Algo provável	Muito preocupado	Não tenho filhos nesta faixa etária	Sim	Parente	Sempre	Sempre	Às vezes	Às vezes	Sempre	Sempre	Nunca	[10-19]	Aplicou-se em algum grau ou por pouco tempo	Aplicou-se muito ou na maioria do tempo	Aplicou-se em algum grau ou por pouco tempo	Aplicou-se em algum grau ou por pouco tempo	Aplicou-se em algum grau ou por pouco tempo	Aplicou-se em um grau considerável ou por uma boa parte do tempo	Aplicou-se em algum grau ou por pouco tempo
Feminino	38	SP	Casado	Tem filhos com 16 anos ou idade inferior	3 a 5 pessoas	Empregado	Ensino Médio	Não	Nem eu e nem parentes fizemos teste para a COVID-19	Não	Normal	Não	Sim	Não	Não	Sim	Sim	Sim	Não sei	Concordo	Sim	Sim	Sim	Redes sociais	Muito satisfeito	Sim	Pouco confiante	Pouco confiante	Muito provável	Muito provável	Muito preocupado	Muito preocupado	Sim	Não	Sempre	Sempre	Sempre	Sempre	Sempre	Sempre	Nunca	[10-19]	Aplicou-se muito ou na maioria do tempo	Aplicou-se muito ou na maioria do tempo	Aplicou-se muito ou na maioria do tempo	Não se aplicou de maneira alguma	Não se aplicou de maneira alguma	Aplicou-se muito ou na maioria do tempo	Não se aplicou de maneira alguma
Feminino	20	AM	Solteiro	Sem filhos	3 a 5 pessoas	Estudante	Graduação	Não	Nem eu e nem parentes fizemos teste para a COVID-19	Não	Normal	Não	Sim	Não	Não	Não	Não	Não	Concordo	Concordo	Sim	Sim	Sim	Televisão	Ligeiramente satisfeito	Sim	Pouco confiante	Muito confiante	Pouco provável	Pouco provável	Muito preocupado	Não tenho filhos nesta faixa etária	Sim	Amigo	Sempre	Sempre	Sempre	Sempre	Sempre	Sempre	Nunca	[20-24]	Não se aplicou de maneira alguma	Não se aplicou de maneira alguma	Não se aplicou de maneira alguma	Aplicou-se em algum grau ou por pouco tempo	Não se aplicou de maneira alguma	Não se aplicou de maneira alguma	Não se aplicou de maneira alguma
Feminino	19	AM	Solteiro	Sem filhos	6 pessoas ou mais	Estudante	Mestrado	Parente	Sintomas leves	Sim	Bom/Muito bom	Não	Sim	Não	Não	Sim	Sim	Sim	Não sei	Não sei	Sim	Sim	Sim	Redes sociais	Muito satisfeito	Sim	Pouco confiante	Pouco confiante	Muito provável	Muito provável	Muito preocupado	Não tenho filhos nesta faixa etária	Sim	Não	Sempre	Sempre	Sempre	Sempre	Sempre	Sempre	Sempre	[20-24]	Aplicou-se muito ou na maioria do tempo	Aplicou-se muito ou na maioria do tempo	Aplicou-se em um grau considerável ou por uma boa parte do tempo	Não se aplicou de maneira alguma	Aplicou-se muito ou na maioria do tempo	Aplicou-se muito ou na maioria do tempo	Aplicou-se muito ou na maioria do tempo
Feminino	31	AM	Casado	Sem filhos	2 pessoas	Estudante	Graduação	Ambos	Outros motivos	Não	Normal	Não	Não	Não	Não	Não	Sim	Não	Concordo	Concordo	Sim	Sim	Sim	Redes sociais	Ligeiramente satisfeito	Sim	Pouco confiante	Pouco confiante	Algo provável	Algo provável	Muito preocupado	Não tenho filhos nesta faixa etária	Sim	Amigo	Sempre	Nunca	Sempre	Sempre	Sempre	Sempre	Nunca	[20-24]	Aplicou-se em algum grau ou por pouco tempo	Não se aplicou de maneira alguma	Não se aplicou de maneira alguma	Não se aplicou de maneira alguma	Não se aplicou de maneira alguma	Não se aplicou de maneira alguma	Não se aplicou de maneira alguma
Feminino	21	AM	Solteiro	Tem filhos com 16 anos ou idade inferior	3 a 5 pessoas	Estudante	Graduação	Não	Nem eu e nem parentes fizemos teste para a COVID-19	Não	Bom/Muito bom	Sim	Sim	Não	Não	Não	Não	Não	Concordo	Concordo	Sim	Sim	Sim	Órgãos oficiais (ex., Ministério da Saúde, Secretarias de Saúde etc.)	Insatisfeito	Sim	Pouco confiante	Não confiante	Algo provável	Algo provável	Muito preocupado	Muito preocupado	Sim	Não	Sempre	Sempre	Sempre	A maior parte do tempo	Sempre	Sempre	A maior parte do tempo	[20-24]	Aplicou-se em um grau considerável ou por uma boa parte do tempo	Aplicou-se em um grau considerável ou por uma boa parte do tempo	Aplicou-se em um grau considerável ou por uma boa parte do tempo	Não se aplicou de maneira alguma	Aplicou-se em um grau considerável ou por uma boa parte do tempo	Aplicou-se em algum grau ou por pouco tempo	Aplicou-se em um grau considerável ou por uma boa parte do tempo
Feminino	26	SP	Solteiro	Sem filhos	2 pessoas	Empregado	Graduação	Não	Nem eu e nem parentes fizemos teste para a COVID-19	Sim	Normal	Não	Não	Não	Não	Não	Sim	Não	Concordo	Concordo	Sim	Sim	Sim	Redes sociais	Ligeiramente satisfeito	Sim	Pouco confiante	Pouco confiante	Algo provável	Muito provável	Muito preocupado	Não tenho filhos nesta faixa etária	Sim	Não	Sempre	Sempre	Sempre	Sempre	Sempre	Sempre	A maior parte do tempo	[20-24]	Aplicou-se em algum grau ou por pouco tempo	Aplicou-se em algum grau ou por pouco tempo	Aplicou-se em algum grau ou por pouco tempo	Aplicou-se em algum grau ou por pouco tempo	Aplicou-se em algum grau ou por pouco tempo	Aplicou-se em algum grau ou por pouco tempo	Não se aplicou de maneira alguma
Feminino	23	SP	Solteiro	Sem filhos	3 a 5 pessoas	Empregado	Graduação	Não	Nem eu e nem parentes fizemos teste para a COVID-19	Sim	Normal	Não	Sim	Sim, atendimento psicológico	Não	Não	Não	Não	Não sei	Não sei	Sim	Sim	Não	Televisão	Muito satisfeito	Sim	Muito confiante	Não confiante	Pouco provável	Algo provável	Pouco preocupado	Pouco preocupado	Sim	Não	Sempre	A maior parte do tempo	Sempre	Às vezes	A maior parte do tempo	Sempre	Nunca	[20-24]	Aplicou-se em algum grau ou por pouco tempo	Não se aplicou de maneira alguma	Não se aplicou de maneira alguma	Aplicou-se em algum grau ou por pouco tempo	Aplicou-se em algum grau ou por pouco tempo	Aplicou-se em algum grau ou por pouco tempo	Não se aplicou de maneira alguma
Masculino	32	SP	Solteiro	Sem filhos	1 pessoa	Profissional Autônomo	Graduação	Não	Nem eu e nem parentes fizemos teste para a COVID-19	Não	Bom/Muito bom	Não	Não	Não	Não	Não	Não	Não	Concordo	Concordo	Sim	Sim	Sim	Redes sociais	Ligeiramente satisfeito	Sim	Muito confiante	Muito confiante	Muito provável	Muito provável	Muito preocupado	Não tenho filhos nesta faixa etária	Sim	Não	Sempre	Sempre	A maior parte do tempo	Às vezes	Sempre	Sempre	Nunca	[20-24]	Não se aplicou de maneira alguma	Não se aplicou de maneira alguma	Não se aplicou de maneira alguma	Não se aplicou de maneira alguma	Aplicou-se em um grau considerável ou por uma boa parte do tempo	Não se aplicou de maneira alguma	Não se aplicou de maneira alguma
Feminino	44	SP	Solteiro	Sem filhos	2 pessoas	Empregado	Mestrado	Não	Nem eu e nem parentes fizemos teste para a COVID-19	Sim	Normal	Sim	Sim	Não	Não	Sim	Sim	Não	Concordo	Concordo	Sim	Sim	Sim	Outras fontes	Ligeiramente satisfeito	Sim	Muito confiante	Pouco confiante	Algo provável	Algo provável	Muito preocupado	Não tenho filhos nesta faixa etária	Sim	Não	Sempre	Sempre	Sempre	Sempre	Sempre	Sempre	Às vezes	[20-24]	Aplicou-se em algum grau ou por pouco tempo	Não se aplicou de maneira alguma	Não se aplicou de maneira alguma	Não se aplicou de maneira alguma	Aplicou-se em algum grau ou por pouco tempo	Não se aplicou de maneira alguma	Não se aplicou de maneira alguma
Feminino	23	SP	Solteiro	Sem filhos	3 a 5 pessoas	Empregado	Graduação	Parente	Moderados	Não	Normal	Não	Sim	Sim, atendimento psicológico	Não	Não	Não	Sim	Concordo	Concordo	Sim	Sim	Sim	Redes sociais	Não muito satisfeito	Sim	Pouco confiante	Muito confiante	Algo provável	Algo provável	Muito preocupado	Não tenho filhos nesta faixa etária	Sim	Não	Sempre	Sempre	Sempre	Sempre	Sempre	Sempre	Nunca	[10-19]	Aplicou-se em um grau considerável ou por uma boa parte do tempo	Aplicou-se em algum grau ou por pouco tempo	Aplicou-se em algum grau ou por pouco tempo	Aplicou-se em algum grau ou por pouco tempo	Aplicou-se em um grau considerável ou por uma boa parte do tempo	Aplicou-se muito ou na maioria do tempo	Aplicou-se em algum grau ou por pouco tempo
Feminino	27	SP	Solteiro	Sem filhos	3 a 5 pessoas	Profissional Autônomo	Graduação	Não	Nem eu e nem parentes fizemos teste para a COVID-19	Não	Normal	Não	Sim	Não	Não	Não	Não	Não	Concordo	Concordo	Sim	Sim	Sim	Televisão	Não muito satisfeito	Sim	Muito confiante	Muito confiante	Algo provável	Não sei	Muito preocupado	Não tenho filhos nesta faixa etária	Sim	Não	Sempre	Sempre	Sempre	A maior parte do tempo	A maior parte do tempo	Sempre	Nunca	[20-24]	Aplicou-se em algum grau ou por pouco tempo	Não se aplicou de maneira alguma	Aplicou-se em algum grau ou por pouco tempo	Não se aplicou de maneira alguma	Aplicou-se muito ou na maioria do tempo	Aplicou-se em algum grau ou por pouco tempo	Não se aplicou de maneira alguma
Feminino	36	AM	Divorciado	Sem filhos	1 pessoa	Empregado	Doutoramento	Parente	Sintomas leves	Não	Bom/Muito bom	Não	Sim	Não	Não	Sim	Sim	Não	Concordo	Concordo	Sim	Sim	Sim	Televisão	Muito satisfeito	Sim	Muito confiante	Muito confiante	Pouco provável	Não sei	Muito preocupado	Não tenho filhos nesta faixa etária	Sim	Não	Sempre	Sempre	Sempre	Sempre	Sempre	Sempre	Nunca	[20-24]	Aplicou-se em algum grau ou por pouco tempo	Não se aplicou de maneira alguma	Não se aplicou de maneira alguma	Não se aplicou de maneira alguma	Aplicou-se em algum grau ou por pouco tempo	Aplicou-se em algum grau ou por pouco tempo	Aplicou-se em algum grau ou por pouco tempo
Feminino	38	AM	Viúvo	Sem filhos	1 pessoa	Profissional Autônomo	Graduação	Não	Nem eu e nem parentes fizemos teste para a COVID-19	Não	Normal	Não	Sim	Não	Não	Não	Não	Não	Concordo	Concordo	Sim	Sim	Sim	Televisão	Muito satisfeito	Não	Pouco confiante	Muito confiante	Algo provável	Pouco provável	Muito preocupado	Não tenho filhos nesta faixa etária	Sim	Não	Sempre	Sempre	A maior parte do tempo	A maior parte do tempo	A maior parte do tempo	A maior parte do tempo	Nunca	[10-19]	Não se aplicou de maneira alguma	Não se aplicou de maneira alguma	Não se aplicou de maneira alguma	Aplicou-se em algum grau ou por pouco tempo	Não se aplicou de maneira alguma	Não se aplicou de maneira alguma	Não se aplicou de maneira alguma
Feminino	31	SP	Solteiro	Sem filhos	3 a 5 pessoas	Profissional Autônomo	Mestrado	Parente	Outros motivos	Não	Normal	Não	Sim	Sim, atendimento psicológico	Não	Não	Não	Não	Concordo	Concordo	Sim	Sim	Sim	Órgãos oficiais (ex., Ministério da Saúde, Secretarias de Saúde etc.)	Ligeiramente satisfeito	Sim	Pouco confiante	Pouco confiante	Pouco provável	Algo provável	Pouco preocupado	Não tenho filhos nesta faixa etária	Sim	Não	A maior parte do tempo	Sempre	Sempre	A maior parte do tempo	Sempre	Sempre	Às vezes	[10-19]	Aplicou-se em algum grau ou por pouco tempo	Não se aplicou de maneira alguma	Não se aplicou de maneira alguma	Não se aplicou de maneira alguma	Aplicou-se em algum grau ou por pouco tempo	Aplicou-se em algum grau ou por pouco tempo	Não se aplicou de maneira alguma
Feminino	21	SP	Solteiro	Sem filhos	6 pessoas ou mais	Estudante	Graduação	Parente	Sintomas leves	Não	Bom/Muito bom	Não	Não	Não	Não	Não	Sim	Não	Concordo	Concordo	Sim	Sim	Sim	Televisão	Ligeiramente satisfeito	Sim	Muito confiante	Pouco confiante	Pouco provável	Muito provável	Muito preocupado	Não tenho filhos nesta faixa etária	Sim	Amigo	Sempre	Sempre	Sempre	A maior parte do tempo	Sempre	Sempre	Nunca	[20-24]	Não se aplicou de maneira alguma	Aplicou-se em algum grau ou por pouco tempo	Não se aplicou de maneira alguma	Não se aplicou de maneira alguma	Não se aplicou de maneira alguma	Não se aplicou de maneira alguma	Não se aplicou de maneira alguma
Feminino	47	SP	Casado	Tem filhos com 16 anos ou idade inferior	3 a 5 pessoas	Empregado	Mestrado	Não	Nem eu e nem parentes fizemos teste para a COVID-19	Não	Normal	Não	Sim	Não	Não	Não	Não	Não	Concordo	Concordo	Sim	Sim	Sim	Órgãos oficiais (ex., Ministério da Saúde, Secretarias de Saúde etc.)	Muito satisfeito	Sim	Muito confiante	Muito confiante	Pouco provável	Muito provável	Muito preocupado	Muito preocupado	Sim	Não	Sempre	Sempre	Sempre	Sempre	Sempre	Sempre	Às vezes	[0-9]	Não se aplicou de maneira alguma	Não se aplicou de maneira alguma	Aplicou-se em algum grau ou por pouco tempo	Aplicou-se em algum grau ou por pouco tempo	Não se aplicou de maneira alguma	Aplicou-se em algum grau ou por pouco tempo	Não se aplicou de maneira alguma
Feminino	28	MA	Solteiro	Tem filhos com 16 anos ou idade inferior	2 pessoas	Empregado	Graduação	Não	Nem eu e nem parentes fizemos teste para a COVID-19	Não	Normal	Não	Não	Não	Não	Não	Sim	Não	Concordo	Concordo	Sim	Sim	Sim	Órgãos oficiais (ex., Ministério da Saúde, Secretarias de Saúde etc.)	Ligeiramente satisfeito	Sim	Muito confiante	Muito confiante	Algo provável	Muito provável	Muito preocupado	Pouco preocupado	Sim	Não	A maior parte do tempo	Sempre	Sempre	A maior parte do tempo	A maior parte do tempo	Sempre	A maior parte do tempo	[0-9]	Não se aplicou de maneira alguma	Não se aplicou de maneira alguma	Não se aplicou de maneira alguma	Não se aplicou de maneira alguma	Não se aplicou de maneira alguma	Não se aplicou de maneira alguma	Não se aplicou de maneira alguma
Feminino	24	SP	Solteiro	Sem filhos	2 pessoas	Profissional Autônomo	Graduação	Ambos	Outros motivos	Não	Normal	Não	Sim	Sim, atendimento psicológico	Não	Não	Não	Não	Concordo	Concordo	Sim	Sim	Sim	Redes sociais	Não muito satisfeito	Sim	Muito confiante	Muito confiante	Algo provável	Muito provável	Muito preocupado	Não tenho filhos nesta faixa etária	Sim	Não	Sempre	Sempre	Sempre	Sempre	Sempre	Sempre	Nunca	[20-24]	Aplicou-se em um grau considerável ou por uma boa parte do tempo	Aplicou-se muito ou na maioria do tempo	Aplicou-se em algum grau ou por pouco tempo	Aplicou-se em algum grau ou por pouco tempo	Aplicou-se muito ou na maioria do tempo	Aplicou-se em algum grau ou por pouco tempo	Não se aplicou de maneira alguma
Feminino	68	SP	Divorciado	Tem filhos com idade superior a 16 anos	3 a 5 pessoas	Aposentado	Graduação	Não	Nem eu e nem parentes fizemos teste para a COVID-19	Sim	Fraco/Muito fraco	Não	Sim	Sim, ambos (psicológico e médico)	Não	Não	Não	Não	Concordo	Concordo	Sim	Sim	Sim	Redes sociais	Não muito satisfeito	Sim	Pouco confiante	Não confiante	Não sei	Não sei	Muito preocupado	Não tenho filhos nesta faixa etária	Não sei opnar	Amigo	Sempre	A maior parte do tempo	Sempre	A maior parte do tempo	A maior parte do tempo	A maior parte do tempo	Às vezes	[20-24]	Aplicou-se em algum grau ou por pouco tempo	Não se aplicou de maneira alguma	Não se aplicou de maneira alguma	Não se aplicou de maneira alguma	Não se aplicou de maneira alguma	Não se aplicou de maneira alguma	Não se aplicou de maneira alguma
Feminino	34	SP	Casado	Tem filhos com 16 anos ou idade inferior	3 a 5 pessoas	Desempregado	Graduação	Parente	Graves (precisou internação / UTI)	Não	Normal	Não	Não	Não	Não	Não	Sim	Sim	Concordo	Concordo	Sim	Sim	Sim	Órgãos oficiais (ex., Ministério da Saúde, Secretarias de Saúde etc.)	Não muito satisfeito	Sim	Pouco confiante	Muito confiante	Não sei	Improvável	Muito preocupado	Muito preocupado	Sim	Parente	Sempre	Sempre	Sempre	Sempre	Sempre	Sempre	Nunca	[20-24]	Aplicou-se em um grau considerável ou por uma boa parte do tempo	Aplicou-se em algum grau ou por pouco tempo	Não se aplicou de maneira alguma	Aplicou-se em algum grau ou por pouco tempo	Aplicou-se em um grau considerável ou por uma boa parte do tempo	Aplicou-se em algum grau ou por pouco tempo	Aplicou-se em algum grau ou por pouco tempo
Feminino	43	SP	Casado	Tem filhos com 16 anos ou idade inferior	3 a 5 pessoas	Empregado	Graduação	Não	Nem eu e nem parentes fizemos teste para a COVID-19	Não	Bom/Muito bom	Não	Sim	Não	Não	Não	Sim	Não	Concordo	Concordo	Sim	Sim	Sim	Televisão	Ligeiramente satisfeito	Sim	Muito confiante	Muito confiante	Pouco provável	Muito provável	Muito preocupado	Muito preocupado	Sim	Não	Sempre	Sempre	Sempre	Sempre	Sempre	Sempre	A maior parte do tempo	[20-24]	Aplicou-se em algum grau ou por pouco tempo	Não se aplicou de maneira alguma	Aplicou-se em um grau considerável ou por uma boa parte do tempo	Não se aplicou de maneira alguma	Não se aplicou de maneira alguma	Não se aplicou de maneira alguma	Não se aplicou de maneira alguma
Feminino	39	AM	Casado	Tem filhos com 16 anos ou idade inferior	3 a 5 pessoas	Desempregado	Graduação	Ambos	Outros motivos	Sim	Normal	Não	Não	Não	Sim	Sim	Não	Não	Concordo	Discordo	Sim	Sim	Sim	Redes sociais	Não muito satisfeito	Sim	Pouco confiante	Pouco confiante	Muito provável	Muito provável	Muito preocupado	Muito preocupado	Sim	Amigo	Sempre	Sempre	Sempre	Sempre	Sempre	Sempre	Sempre	[20-24]	Aplicou-se muito ou na maioria do tempo	Aplicou-se em algum grau ou por pouco tempo	Aplicou-se em um grau considerável ou por uma boa parte do tempo	Não se aplicou de maneira alguma	Aplicou-se em um grau considerável ou por uma boa parte do tempo	Aplicou-se em algum grau ou por pouco tempo	Não se aplicou de maneira alguma
Feminino	37	MG	Solteiro	Sem filhos	3 a 5 pessoas	Empregado	Mestrado	Não	Outros motivos	Não	Normal	Não	Não	Não	Não	Não	Não	Não	Concordo	Concordo	Sim	Sim	Sim	Televisão	Insatisfeito	Sim	Pouco confiante	Pouco confiante	Pouco provável	Não sei	Muito preocupado	Não tenho filhos nesta faixa etária	Sim	Amigo	Sempre	Sempre	Sempre	A maior parte do tempo	Sempre	Sempre	Nunca	[20-24]	Aplicou-se em algum grau ou por pouco tempo	Aplicou-se muito ou na maioria do tempo	Aplicou-se em algum grau ou por pouco tempo	Não se aplicou de maneira alguma	Aplicou-se em algum grau ou por pouco tempo	Aplicou-se em algum grau ou por pouco tempo	Não se aplicou de maneira alguma
Feminino	21	SP	Solteiro	Sem filhos	3 a 5 pessoas	Estudante	Graduação	Não	Nem eu e nem parentes fizemos teste para a COVID-19	Não	Bom/Muito bom	Não	Sim	Sim, atendimento psicológico	Não	Sim	Sim	Não	Concordo	Concordo	Sim	Sim	Não	Redes sociais	Não muito satisfeito	Sim	Muito confiante	Muito confiante	Improvável	Pouco provável	Muito preocupado	Não tenho filhos nesta faixa etária	Sim	Não	Sempre	Sempre	Sempre	Sempre	Sempre	Sempre	Nunca	[20-24]	Aplicou-se em algum grau ou por pouco tempo	Não se aplicou de maneira alguma	Aplicou-se em algum grau ou por pouco tempo	Não se aplicou de maneira alguma	Aplicou-se em um grau considerável ou por uma boa parte do tempo	Aplicou-se muito ou na maioria do tempo	Não se aplicou de maneira alguma
Feminino	25	SP	Solteiro	Sem filhos	3 a 5 pessoas	Estudante	Graduação	Não	Nem eu e nem parentes fizemos teste para a COVID-19	Não	Normal	Não	Não	Não	Não	Não	Não	Sim	Concordo	Concordo	Sim	Sim	Sim	Órgãos oficiais (ex., Ministério da Saúde, Secretarias de Saúde etc.)	Não muito satisfeito	Sim	Pouco confiante	Muito confiante	Algo provável	Algo provável	Muito preocupado	Não tenho filhos nesta faixa etária	Sim	Não	Sempre	Às vezes	A maior parte do tempo	A maior parte do tempo	Sempre	A maior parte do tempo	Às vezes	[20-24]	Aplicou-se em algum grau ou por pouco tempo	Não se aplicou de maneira alguma	Aplicou-se em algum grau ou por pouco tempo	Aplicou-se em um grau considerável ou por uma boa parte do tempo	Aplicou-se em algum grau ou por pouco tempo	Não se aplicou de maneira alguma	Não se aplicou de maneira alguma
Feminino	45	SP	Casado	Tem filhos com idade superior a 16 anos	2 pessoas	Profissional Autônomo	Mestrado	Não	Nem eu e nem parentes fizemos teste para a COVID-19	Não	Normal	Não	Sim	Não	Não	Não	Não	Não	Concordo	Concordo	Sim	Sim	Sim	Outras fontes	Ligeiramente satisfeito	Sim	Muito confiante	Muito confiante	Pouco provável	Algo provável	Muito preocupado	Não tenho filhos nesta faixa etária	Sim	Não	Sempre	Sempre	Sempre	Sempre	Sempre	Sempre	Nunca	[20-24]	Aplicou-se em um grau considerável ou por uma boa parte do tempo	Não se aplicou de maneira alguma	Aplicou-se em algum grau ou por pouco tempo	Aplicou-se em algum grau ou por pouco tempo	Aplicou-se em algum grau ou por pouco tempo	Aplicou-se muito ou na maioria do tempo	Não se aplicou de maneira alguma
Feminino	30	SP	Solteiro	Sem filhos	3 a 5 pessoas	Empregado	Graduação	Não	Nem eu e nem parentes fizemos teste para a COVID-19	Não	Bom/Muito bom	Não	Sim	Não	Não	Não	Não	Não	Concordo	Concordo	Sim	Sim	Sim	Órgãos oficiais (ex., Ministério da Saúde, Secretarias de Saúde etc.)	Não muito satisfeito	Sim	Muito confiante	Muito confiante	Pouco provável	Não sei	Muito preocupado	Não tenho filhos nesta faixa etária	Sim	Não	Sempre	Sempre	Sempre	Sempre	Sempre	Sempre	Às vezes	[20-24]	Aplicou-se muito ou na maioria do tempo	Não se aplicou de maneira alguma	Não se aplicou de maneira alguma	Não se aplicou de maneira alguma	Aplicou-se em algum grau ou por pouco tempo	Aplicou-se em algum grau ou por pouco tempo	Não se aplicou de maneira alguma
Feminino	34	SP	Casado	Tem filhos com 16 anos ou idade inferior	3 a 5 pessoas	Profissional Autônomo	Graduação	Parente	Outros motivos	Sim	Normal	Não	Não	Sim, atendimento médico	Não	Sim	Sim	Sim	Concordo	Concordo	Sim	Sim	Sim	Órgãos oficiais (ex., Ministério da Saúde, Secretarias de Saúde etc.)	Muito satisfeito	Sim	Muito confiante	Muito confiante	Algo provável	Algo provável	Muito preocupado	Muito preocupado	Sim	Não	Sempre	Sempre	Sempre	Sempre	Sempre	Sempre	Às vezes	[20-24]	Aplicou-se em algum grau ou por pouco tempo	Não se aplicou de maneira alguma	Aplicou-se em algum grau ou por pouco tempo	Não se aplicou de maneira alguma	Não se aplicou de maneira alguma	Não se aplicou de maneira alguma	Não se aplicou de maneira alguma
Feminino	22	SP	Solteiro	Sem filhos	2 pessoas	Profissional Autônomo	Graduação	Não	Nem eu e nem parentes fizemos teste para a COVID-19	Sim	Normal	Não	Não	Não	Não	Não	Não	Não	Concordo	Não sei	Sim	Sim	Sim	Redes sociais	Ligeiramente satisfeito	Não	Pouco confiante	Pouco confiante	Algo provável	Algo provável	Muito preocupado	Não tenho filhos nesta faixa etária	Sim	Não	Sempre	Sempre	Sempre	Sempre	Sempre	Sempre	Nunca	[20-24]	Aplicou-se em algum grau ou por pouco tempo	Aplicou-se em algum grau ou por pouco tempo	Aplicou-se em algum grau ou por pouco tempo	Não se aplicou de maneira alguma	Aplicou-se em um grau considerável ou por uma boa parte do tempo	Aplicou-se em um grau considerável ou por uma boa parte do tempo	Aplicou-se em um grau considerável ou por uma boa parte do tempo
Feminino	51	PB	Casado	Tem filhos com 16 anos ou idade inferior	3 a 5 pessoas	Empregado	Graduação	Não	Nem eu e nem parentes fizemos teste para a COVID-19	Não	Bom/Muito bom	Sim	Sim	Não	Não	Não	Não	Não	Concordo	Concordo	Sim	Sim	Sim	Órgãos oficiais (ex., Ministério da Saúde, Secretarias de Saúde etc.)	Ligeiramente satisfeito	Sim	Pouco confiante	Muito confiante	Pouco provável	Algo provável	Muito preocupado	Pouco preocupado	Sim	Amigo	A maior parte do tempo	A maior parte do tempo	Sempre	Sempre	A maior parte do tempo	Sempre	Nunca	[20-24]	Aplicou-se muito ou na maioria do tempo	Não se aplicou de maneira alguma	Aplicou-se muito ou na maioria do tempo	Não se aplicou de maneira alguma	Aplicou-se em algum grau ou por pouco tempo	Aplicou-se em algum grau ou por pouco tempo	Não se aplicou de maneira alguma
Feminino	40	SP	Casado	Tem filhos com 16 anos ou idade inferior	3 a 5 pessoas	Profissional Autônomo	Ensino Médio	Não	Nem eu e nem parentes fizemos teste para a COVID-19	Não	Bom/Muito bom	Não	Não	Não	Não	Não	Não	Não	Concordo	Concordo	Sim	Sim	Sim	Outras fontes	Muito satisfeito	Sim	Pouco confiante	Pouco confiante	Pouco provável	Não sei	Muito preocupado	Pouco preocupado	Não	Não	Sempre	Sempre	Sempre	Sempre	Sempre	Sempre	Nunca	[10-19]	Aplicou-se em um grau considerável ou por uma boa parte do tempo	Aplicou-se em algum grau ou por pouco tempo	Aplicou-se em algum grau ou por pouco tempo	Aplicou-se em algum grau ou por pouco tempo	Aplicou-se em algum grau ou por pouco tempo	Aplicou-se em um grau considerável ou por uma boa parte do tempo	Aplicou-se em algum grau ou por pouco tempo
Masculino	37	SP	Casado	Tem filhos com 16 anos ou idade inferior	3 a 5 pessoas	Empregado	Graduação	Não	Nem eu e nem parentes fizemos teste para a COVID-19	Não	Bom/Muito bom	Não	Sim	Não	Não	Não	Não	Sim	Concordo	Concordo	Sim	Sim	Sim	Órgãos oficiais (ex., Ministério da Saúde, Secretarias de Saúde etc.)	Muito satisfeito	Sim	Muito confiante	Muito confiante	Algo provável	Muito provável	Muito preocupado	Não estou preocupado	Sim	Não	Sempre	Sempre	Sempre	Sempre	Sempre	Sempre	A maior parte do tempo	[20-24]	Não se aplicou de maneira alguma	Não se aplicou de maneira alguma	Não se aplicou de maneira alguma	Não se aplicou de maneira alguma	Não se aplicou de maneira alguma	Não se aplicou de maneira alguma	Não se aplicou de maneira alguma
Feminino	21	SP	Solteiro	Sem filhos	3 a 5 pessoas	Estudante	Graduação	Parente	Sintomas leves	Sim	Normal	Não	Sim	Não	Não	Sim	Sim	Sim	Concordo	Não sei	Sim	Sim	Sim	Redes sociais	Insatisfeito	Sim	Pouco confiante	Pouco confiante	Muito provável	Algo provável	Muito preocupado	Não tenho filhos nesta faixa etária	Não sei opnar	Não	Sempre	A maior parte do tempo	Sempre	Às vezes	Sempre	Sempre	Sempre	[20-24]	Aplicou-se muito ou na maioria do tempo	Aplicou-se em algum grau ou por pouco tempo	Aplicou-se em algum grau ou por pouco tempo	Aplicou-se em algum grau ou por pouco tempo	Aplicou-se muito ou na maioria do tempo	Aplicou-se em algum grau ou por pouco tempo	Aplicou-se em algum grau ou por pouco tempo
Feminino	65	SP	Divorciado	Tem filhos com idade superior a 16 anos	1 pessoa	Profissional Autônomo	Graduação	Não	Nem eu e nem parentes fizemos teste para a COVID-19	Não	Normal	Não	Sim	Não	Não	Não	Não	Não	Não sei	Não sei	Sim	Sim	Sim	Televisão	Ligeiramente satisfeito	Sim	Muito confiante	Muito confiante	Pouco provável	Algo provável	Muito preocupado	Não tenho filhos nesta faixa etária	Sim	Amigo	Sempre	Sempre	Sempre	Sempre	Sempre	Sempre	Nunca	[20-24]	Aplicou-se em algum grau ou por pouco tempo	Aplicou-se em algum grau ou por pouco tempo	Aplicou-se em algum grau ou por pouco tempo	Aplicou-se em algum grau ou por pouco tempo	Não se aplicou de maneira alguma	Aplicou-se em algum grau ou por pouco tempo	Não se aplicou de maneira alguma
Feminino	26	SP	Solteiro	Sem filhos	3 a 5 pessoas	Estudante	Graduação	Não	Nem eu e nem parentes fizemos teste para a COVID-19	Sim	Bom/Muito bom	Não	Sim	Sim, ambos (psicológico e médico)	Não	Não	Não	Não	Concordo	Concordo	Sim	Sim	Não	Televisão	Insatisfeito	Sim	Não confiante	Não confiante	Muito provável	Algo provável	Muito preocupado	Não tenho filhos nesta faixa etária	Não	Não	Sempre	Sempre	Sempre	Sempre	Sempre	Sempre	Sempre	[20-24]	Aplicou-se muito ou na maioria do tempo	Aplicou-se muito ou na maioria do tempo	Aplicou-se em algum grau ou por pouco tempo	Aplicou-se em um grau considerável ou por uma boa parte do tempo	Aplicou-se muito ou na maioria do tempo	Aplicou-se em algum grau ou por pouco tempo	Aplicou-se em algum grau ou por pouco tempo
Feminino	37	AM	Casado	Tem filhos com 16 anos ou idade inferior	3 a 5 pessoas	Estudante	Graduação	Não	Nem eu e nem parentes fizemos teste para a COVID-19	Não	Normal	Sim	Sim	Não	Não	Não	Não	Não	Concordo	Discordo	Sim	Sim	Sim	Órgãos oficiais (ex., Ministério da Saúde, Secretarias de Saúde etc.)	Muito satisfeito	Sim	Pouco confiante	Pouco confiante	Pouco provável	Não sei	Pouco preocupado	Muito preocupado	Sim	Amigo	Sempre	Sempre	Sempre	A maior parte do tempo	Às vezes	A maior parte do tempo	Às vezes	[10-19]	Aplicou-se em algum grau ou por pouco tempo	Aplicou-se em algum grau ou por pouco tempo	Não se aplicou de maneira alguma	Não se aplicou de maneira alguma	Não se aplicou de maneira alguma	Não se aplicou de maneira alguma	Não se aplicou de maneira alguma
Masculino	29	SP	Solteiro	Sem filhos	2 pessoas	Desempregado	Graduação	Não	Nem eu e nem parentes fizemos teste para a COVID-19	Não	Fraco/Muito fraco	Não	Sim	Não	Não	Sim	Sim	Sim	Não sei	Não sei	Sim	Sim	Sim	Outras fontes	Muito satisfeito	Sim	Muito confiante	Muito confiante	Muito provável	Algo provável	Muito preocupado	Não tenho filhos nesta faixa etária	Não sei opnar	Não	Sempre	A maior parte do tempo	Sempre	A maior parte do tempo	Sempre	Sempre	Nunca	[20-24]	Aplicou-se em algum grau ou por pouco tempo	Não se aplicou de maneira alguma	Não se aplicou de maneira alguma	Aplicou-se em algum grau ou por pouco tempo	Aplicou-se em algum grau ou por pouco tempo	Não se aplicou de maneira alguma	Aplicou-se em algum grau ou por pouco tempo
Feminino	19	AM	Solteiro	Sem filhos	6 pessoas ou mais	Estudante	Ensino Médio	Parente	Outros motivos	Sim	Normal	Sim	Sim	Sim, atendimento médico	Não	Sim	Sim	Sim	Concordo	Concordo	Sim	Sim	Sim	Órgãos oficiais (ex., Ministério da Saúde, Secretarias de Saúde etc.)	Ligeiramente satisfeito	Sim	Muito confiante	Muito confiante	Muito provável	Muito provável	Muito preocupado	Não tenho filhos nesta faixa etária	Sim	Não	Sempre	Sempre	A maior parte do tempo	A maior parte do tempo	Sempre	Sempre	Às vezes	[20-24]	Aplicou-se em um grau considerável ou por uma boa parte do tempo	Aplicou-se em algum grau ou por pouco tempo	Não se aplicou de maneira alguma	Aplicou-se em algum grau ou por pouco tempo	Aplicou-se em um grau considerável ou por uma boa parte do tempo	Aplicou-se em algum grau ou por pouco tempo	Aplicou-se em algum grau ou por pouco tempo
Feminino	52	SP	Casado	Tem filhos com idade superior a 16 anos	3 a 5 pessoas	Empregado	Graduação	Não	Nem eu e nem parentes fizemos teste para a COVID-19	Não	Bom/Muito bom	Não	Não	Não	Não	Não	Não	Não	Concordo	Concordo	Sim	Sim	Sim	Órgãos oficiais (ex., Ministério da Saúde, Secretarias de Saúde etc.)	Não muito satisfeito	Sim	Pouco confiante	Pouco confiante	Algo provável	Algo provável	Pouco preocupado	Não tenho filhos nesta faixa etária	Sim	Amigo	Sempre	Sempre	Sempre	Sempre	Sempre	Sempre	Nunca	[20-24]	Não se aplicou de maneira alguma	Não se aplicou de maneira alguma	Não se aplicou de maneira alguma	Não se aplicou de maneira alguma	Não se aplicou de maneira alguma	Aplicou-se em algum grau ou por pouco tempo	Não se aplicou de maneira alguma
Feminino	42	AM	Casado	Tem filhos com 16 anos ou idade inferior	3 a 5 pessoas	Empregado	Mestrado	Parente	Moderados	Não	Normal	Sim	Sim	Não	Não	Não	Não	Não	Concordo	Concordo	Sim	Sim	Sim	Órgãos oficiais (ex., Ministério da Saúde, Secretarias de Saúde etc.)	Muito satisfeito	Sim	Pouco confiante	Pouco confiante	Pouco provável	Algo provável	Muito preocupado	Muito preocupado	Sim	Parente	Sempre	A maior parte do tempo	Sempre	Sempre	A maior parte do tempo	Sempre	Nunca	[20-24]	Aplicou-se em um grau considerável ou por uma boa parte do tempo	Não se aplicou de maneira alguma	Aplicou-se em algum grau ou por pouco tempo	Aplicou-se em um grau considerável ou por uma boa parte do tempo	Aplicou-se em algum grau ou por pouco tempo	Aplicou-se em algum grau ou por pouco tempo	Não se aplicou de maneira alguma
Feminino	21	AM	Solteiro	Sem filhos	3 a 5 pessoas	Estudante	Graduação	Parente	Moderados	Não	Normal	Não	Não	Não	Não	Não	Não	Não	Concordo	Concordo	Sim	Sim	Sim	Órgãos oficiais (ex., Ministério da Saúde, Secretarias de Saúde etc.)	Não muito satisfeito	Sim	Muito confiante	Muito confiante	Algo provável	Não sei	Muito preocupado	Não tenho filhos nesta faixa etária	Sim	Amigo	Sempre	Sempre	Sempre	Sempre	Sempre	Sempre	Nunca	[0-9]	Aplicou-se em um grau considerável ou por uma boa parte do tempo	Aplicou-se em algum grau ou por pouco tempo	Aplicou-se em algum grau ou por pouco tempo	Aplicou-se em algum grau ou por pouco tempo	Aplicou-se muito ou na maioria do tempo	Não se aplicou de maneira alguma	Aplicou-se muito ou na maioria do tempo
Feminino	52	SP	Casado	Tem filhos com 16 anos ou idade inferior	3 a 5 pessoas	Profissional Autônomo	Doutoramento	Não	Nem eu e nem parentes fizemos teste para a COVID-19	Não	Bom/Muito bom	Não	Não	Sim, atendimento psicológico	Não	Não	Sim	Não	Concordo	Discordo	Sim	Sim	Sim	Órgãos oficiais (ex., Ministério da Saúde, Secretarias de Saúde etc.)	Não muito satisfeito	Sim	Pouco confiante	Pouco confiante	Pouco provável	Muito provável	Muito preocupado	Muito preocupado	Sim	Não	Sempre	Sempre	Sempre	Sempre	Sempre	Sempre	Às vezes	[20-24]	Aplicou-se em um grau considerável ou por uma boa parte do tempo	Aplicou-se em algum grau ou por pouco tempo	Aplicou-se em algum grau ou por pouco tempo	Aplicou-se em um grau considerável ou por uma boa parte do tempo	Aplicou-se em um grau considerável ou por uma boa parte do tempo	Aplicou-se em um grau considerável ou por uma boa parte do tempo	Aplicou-se em algum grau ou por pouco tempo
Feminino	38	SP	Casado	Tem filhos com 16 anos ou idade inferior	3 a 5 pessoas	Profissional Autônomo	Ensino Médio	Não	Nem eu e nem parentes fizemos teste para a COVID-19	Não	Normal	Não	Sim	Não	Não	Não	Não	Não	Concordo	Não sei	Sim	Sim	Sim	Televisão	Insatisfeito	Sim	Não confiante	Não confiante	Muito provável	Algo provável	Muito preocupado	Muito preocupado	Sim	Não	A maior parte do tempo	Nunca	Sempre	Às vezes	A maior parte do tempo	Sempre	Às vezes	[10-19]	Aplicou-se em algum grau ou por pouco tempo	Não se aplicou de maneira alguma	Aplicou-se em algum grau ou por pouco tempo	Não se aplicou de maneira alguma	Aplicou-se em algum grau ou por pouco tempo	Aplicou-se em algum grau ou por pouco tempo	Aplicou-se em algum grau ou por pouco tempo
Feminino	26	SP	Solteiro	Sem filhos	2 pessoas	Estudante	Graduação	Parente	Outros motivos	Não	Bom/Muito bom	Não	Não	Não	Não	Não	Não	Não	Concordo	Concordo	Sim	Sim	Sim	Televisão	Ligeiramente satisfeito	Não	Pouco confiante	Pouco confiante	Pouco provável	Algo provável	Muito preocupado	Não tenho filhos nesta faixa etária	Sim	Não	Sempre	Sempre	Sempre	Sempre	Sempre	Sempre	Nunca	[20-24]	Aplicou-se em um grau considerável ou por uma boa parte do tempo	Aplicou-se em algum grau ou por pouco tempo	Aplicou-se em algum grau ou por pouco tempo	Não se aplicou de maneira alguma	Aplicou-se em algum grau ou por pouco tempo	Aplicou-se em algum grau ou por pouco tempo	Não se aplicou de maneira alguma
Feminino	48	AM	Casado	Sem filhos	2 pessoas	Empregado	Graduação	Não	Nem eu e nem parentes fizemos teste para a COVID-19	Sim	Normal	Sim	Não	Não	Não	Sim	Sim	Sim	Concordo	Concordo	Sim	Sim	Sim	Órgãos oficiais (ex., Ministério da Saúde, Secretarias de Saúde etc.)	Ligeiramente satisfeito	Sim	Muito confiante	Muito confiante	Muito provável	Algo provável	Pouco preocupado	Não tenho filhos nesta faixa etária	Não	Amigo	A maior parte do tempo	Sempre	A maior parte do tempo	Sempre	A maior parte do tempo	Sempre	A maior parte do tempo	[0-9]	Não se aplicou de maneira alguma	Não se aplicou de maneira alguma	Aplicou-se muito ou na maioria do tempo	Não se aplicou de maneira alguma	Aplicou-se em algum grau ou por pouco tempo	Aplicou-se em algum grau ou por pouco tempo	Aplicou-se em um grau considerável ou por uma boa parte do tempo
Feminino	19	SP	Solteiro	Sem filhos	3 a 5 pessoas	Estudante	Ensino Médio	Não	Nem eu e nem parentes fizemos teste para a COVID-19	Não	Normal	Não	Sim	Não	Não	Não	Não	Não	Concordo	Não sei	Sim	Sim	Sim	Órgãos oficiais (ex., Ministério da Saúde, Secretarias de Saúde etc.)	Não muito satisfeito	Sim	Pouco confiante	Não confiante	Pouco provável	Não sei	Muito preocupado	Não tenho filhos nesta faixa etária	Sim	Não	Sempre	Sempre	Sempre	A maior parte do tempo	Sempre	Sempre	Às vezes	[20-24]	Aplicou-se em algum grau ou por pouco tempo	Aplicou-se em algum grau ou por pouco tempo	Aplicou-se em um grau considerável ou por uma boa parte do tempo	Aplicou-se em algum grau ou por pouco tempo	Aplicou-se muito ou na maioria do tempo	Aplicou-se em algum grau ou por pouco tempo	Não se aplicou de maneira alguma
Feminino	61	SP	Casado	Tem filhos com idade superior a 16 anos	3 a 5 pessoas	Aposentado	Graduação	Não	Nem eu e nem parentes fizemos teste para a COVID-19	Não	Normal	Não	Não	Não	Não	Não	Não	Não	Não sei	Discordo	Sim	Sim	Sim	Televisão	Não muito satisfeito	Sim	Pouco confiante	Pouco confiante	Pouco provável	Algo provável	Muito preocupado	Não tenho filhos nesta faixa etária	Sim	Não	Sempre	Nunca	Sempre	A maior parte do tempo	Sempre	Sempre	Nunca	[20-24]	Não se aplicou de maneira alguma	Não se aplicou de maneira alguma	Não se aplicou de maneira alguma	Aplicou-se em algum grau ou por pouco tempo	Aplicou-se em algum grau ou por pouco tempo	Aplicou-se em algum grau ou por pouco tempo	Não se aplicou de maneira alguma
Feminino	24	SP	Solteiro	Sem filhos	2 pessoas	Estudante	Ensino Médio	Não	Nem eu e nem parentes fizemos teste para a COVID-19	Não	Normal	Não	Não	Sim, atendimento psicológico	Não	Sim	Sim	Sim	Concordo	Não sei	Sim	Sim	Sim	Órgãos oficiais (ex., Ministério da Saúde, Secretarias de Saúde etc.)	Não muito satisfeito	Não	Pouco confiante	Pouco confiante	Pouco provável	Algo provável	Muito preocupado	Não tenho filhos nesta faixa etária	Sim	Não	Sempre	Sempre	Sempre	A maior parte do tempo	Sempre	Sempre	Nunca	[20-24]	Aplicou-se em um grau considerável ou por uma boa parte do tempo	Aplicou-se em algum grau ou por pouco tempo	Aplicou-se em algum grau ou por pouco tempo	Aplicou-se em algum grau ou por pouco tempo	Aplicou-se em algum grau ou por pouco tempo	Aplicou-se em um grau considerável ou por uma boa parte do tempo	Não se aplicou de maneira alguma
Masculino	19	SP	Solteiro	Sem filhos	3 a 5 pessoas	Estudante	Graduação	Não	Nem eu e nem parentes fizemos teste para a COVID-19	Não	Normal	Não	Sim	Não	Não	Não	Não	Não	Concordo	Não sei	Sim	Sim	Sim	Televisão	Ligeiramente satisfeito	Sim	Muito confiante	Pouco confiante	Algo provável	Algo provável	Muito preocupado	Muito preocupado	Sim	Não	Sempre	Sempre	Sempre	Sempre	Sempre	Sempre	Sempre	[20-24]	Aplicou-se em algum grau ou por pouco tempo	Aplicou-se em algum grau ou por pouco tempo	Aplicou-se em um grau considerável ou por uma boa parte do tempo	Aplicou-se em algum grau ou por pouco tempo	Aplicou-se em algum grau ou por pouco tempo	Aplicou-se em algum grau ou por pouco tempo	Não se aplicou de maneira alguma
Feminino	29	SP	Solteiro	Sem filhos	3 a 5 pessoas	Empregado	Graduação	Parente	Graves (precisou internação / UTI)	Não	Normal	Não	Sim	Não	Não	Não	Não	Sim	Concordo	Concordo	Sim	Sim	Sim	Outras fontes	Ligeiramente satisfeito	Não	Muito confiante	Muito confiante	Algo provável	Muito provável	Muito preocupado	Não tenho filhos nesta faixa etária	Sim	Não	Sempre	Sempre	Sempre	Sempre	Sempre	Sempre	Nunca	[20-24]	Aplicou-se em um grau considerável ou por uma boa parte do tempo	Aplicou-se em algum grau ou por pouco tempo	Não se aplicou de maneira alguma	Aplicou-se em algum grau ou por pouco tempo	Aplicou-se em um grau considerável ou por uma boa parte do tempo	Aplicou-se em algum grau ou por pouco tempo	Não se aplicou de maneira alguma
Masculino	25	SP	Solteiro	Sem filhos	3 a 5 pessoas	Empregado	Graduação	Não	Nem eu e nem parentes fizemos teste para a COVID-19	Não	Fraco/Muito fraco	Sim	Sim	Sim, atendimento psicológico	Não	Não	Não	Não	Concordo	Concordo	Sim	Sim	Sim	Redes sociais	Insatisfeito	Sim	Pouco confiante	Muito confiante	Não sei	Não sei	Muito preocupado	Não tenho filhos nesta faixa etária	Sim	Não	A maior parte do tempo	A maior parte do tempo	Sempre	A maior parte do tempo	Sempre	Sempre	Nunca	[20-24]	Aplicou-se muito ou na maioria do tempo	Aplicou-se em algum grau ou por pouco tempo	Aplicou-se em um grau considerável ou por uma boa parte do tempo	Aplicou-se em algum grau ou por pouco tempo	Aplicou-se muito ou na maioria do tempo	Aplicou-se muito ou na maioria do tempo	Aplicou-se em algum grau ou por pouco tempo
Feminino	23	AM	Solteiro	Sem filhos	3 a 5 pessoas	Estudante	Graduação	Não	Nem eu e nem parentes fizemos teste para a COVID-19	Não	Normal	Sim	Sim	Não	Não	Não	Não	Não	Não sei	Não sei	Sim	Sim	Sim	Redes sociais	Ligeiramente satisfeito	Sim	Muito confiante	Muito confiante	Algo provável	Muito provável	Muito preocupado	Não tenho filhos nesta faixa etária	Sim	Não	Sempre	Sempre	Sempre	Sempre	A maior parte do tempo	Sempre	Nunca	[20-24]	Aplicou-se muito ou na maioria do tempo	Aplicou-se muito ou na maioria do tempo	Aplicou-se em um grau considerável ou por uma boa parte do tempo	Aplicou-se em algum grau ou por pouco tempo	Aplicou-se muito ou na maioria do tempo	Aplicou-se muito ou na maioria do tempo	Aplicou-se em um grau considerável ou por uma boa parte do tempo
Feminino	24	SP	Solteiro	Sem filhos	3 a 5 pessoas	Estudante	Graduação	Não	Nem eu e nem parentes fizemos teste para a COVID-19	Não	Normal	Não	Sim	Sim, atendimento psicológico	Não	Não	Sim	Sim	Concordo	Discordo	Sim	Sim	Sim	Órgãos oficiais (ex., Ministério da Saúde, Secretarias de Saúde etc.)	Não muito satisfeito	Sim	Pouco confiante	Pouco confiante	Algo provável	Algo provável	Muito preocupado	Não tenho filhos nesta faixa etária	Sim	Não	Sempre	Sempre	Sempre	Às vezes	Sempre	Sempre	Nunca	[20-24]	Aplicou-se muito ou na maioria do tempo	Não se aplicou de maneira alguma	Aplicou-se em algum grau ou por pouco tempo	Não se aplicou de maneira alguma	Aplicou-se muito ou na maioria do tempo	Aplicou-se em algum grau ou por pouco tempo	Não se aplicou de maneira alguma
Feminino	50	SP	Casado	Tem filhos com idade superior a 16 anos	3 a 5 pessoas	Profissional Autônomo	Graduação	Parente	Graves (precisou internação / UTI)	Não	Normal	Sim	Sim	Sim, ambos (psicológico e médico)	Não	Não	Sim	Não	Concordo	Não sei	Sim	Sim	Sim	Redes sociais	Muito satisfeito	Sim	Muito confiante	Muito confiante	Algo provável	Não sei	Muito preocupado	Não tenho filhos nesta faixa etária	Sim	Não	Sempre	Sempre	Sempre	Sempre	Sempre	Sempre	Nunca	[20-24]	Aplicou-se em algum grau ou por pouco tempo	Não se aplicou de maneira alguma	Aplicou-se em algum grau ou por pouco tempo	Não se aplicou de maneira alguma	Aplicou-se muito ou na maioria do tempo	Aplicou-se em algum grau ou por pouco tempo	Aplicou-se em algum grau ou por pouco tempo
Feminino	42	SP	Casado	Tem filhos com 16 anos ou idade inferior	3 a 5 pessoas	Empregado	Ensino Médio	Não	Nem eu e nem parentes fizemos teste para a COVID-19	Sim	Normal	Não	Sim	Não	Não	Não	Não	Não	Concordo	Não sei	Sim	Sim	Sim	Órgãos oficiais (ex., Ministério da Saúde, Secretarias de Saúde etc.)	Muito satisfeito	Sim	Pouco confiante	Pouco confiante	Pouco provável	Não sei	Pouco preocupado	Pouco preocupado	Sim	Não	Sempre	A maior parte do tempo	Sempre	Sempre	Sempre	Sempre	Nunca	[20-24]	Aplicou-se em algum grau ou por pouco tempo	Não se aplicou de maneira alguma	Aplicou-se em algum grau ou por pouco tempo	Não se aplicou de maneira alguma	Aplicou-se em um grau considerável ou por uma boa parte do tempo	Aplicou-se em algum grau ou por pouco tempo	Não se aplicou de maneira alguma
Feminino	58	SP	Casado	Tem filhos com idade superior a 16 anos	3 a 5 pessoas	Empregado	Doutoramento	Parente	Outros motivos	Não	Normal	Não	Sim	Não	Não	Não	Não	Não	Concordo	Concordo	Sim	Sim	Sim	Órgãos oficiais (ex., Ministério da Saúde, Secretarias de Saúde etc.)	Muito satisfeito	Sim	Pouco confiante	Pouco confiante	Algo provável	Algo provável	Muito preocupado	Não tenho filhos nesta faixa etária	Sim	Não	Sempre	Sempre	Sempre	Sempre	Sempre	Sempre	Nunca	[20-24]	Aplicou-se em algum grau ou por pouco tempo	Não se aplicou de maneira alguma	Não se aplicou de maneira alguma	Não se aplicou de maneira alguma	Não se aplicou de maneira alguma	Não se aplicou de maneira alguma	Não se aplicou de maneira alguma
Feminino	33	SP	Solteiro	Sem filhos	3 a 5 pessoas	Desempregado	Graduação	Não	Nem eu e nem parentes fizemos teste para a COVID-19	Não	Normal	Não	Sim	Não	Não	Não	Não	Não	Concordo	Discordo	Sim	Sim	Sim	Televisão	Ligeiramente satisfeito	Sim	Muito confiante	Muito confiante	Não sei	Algo provável	Muito preocupado	Não tenho filhos nesta faixa etária	Sim	Não	Sempre	Sempre	Sempre	Sempre	Às vezes	Sempre	Nunca	[20-24]	Não se aplicou de maneira alguma	Não se aplicou de maneira alguma	Não se aplicou de maneira alguma	Não se aplicou de maneira alguma	Não se aplicou de maneira alguma	Aplicou-se em algum grau ou por pouco tempo	Não se aplicou de maneira alguma
Feminino	38	SP	Casado	Tem filhos com idade superior a 16 anos	3 a 5 pessoas	Desempregado	Graduação	Não	Nem eu e nem parentes fizemos teste para a COVID-19	Não	Normal	Sim	Sim	Sim, atendimento psicológico	Não	Não	Não	Não	Concordo	Não sei	Sim	Sim	Sim	Televisão	Não muito satisfeito	Sim	Pouco confiante	Não confiante	Algo provável	Algo provável	Muito preocupado	Muito preocupado	Não sei opnar	Não	Sempre	Sempre	Sempre	Sempre	Sempre	Sempre	Nunca	[20-24]	Aplicou-se em um grau considerável ou por uma boa parte do tempo	Aplicou-se em algum grau ou por pouco tempo	Aplicou-se em um grau considerável ou por uma boa parte do tempo	Aplicou-se em um grau considerável ou por uma boa parte do tempo	Aplicou-se em um grau considerável ou por uma boa parte do tempo	Aplicou-se em algum grau ou por pouco tempo	Não se aplicou de maneira alguma
Feminino	55	PB	Casado	Tem filhos com idade superior a 16 anos	3 a 5 pessoas	Empregado	Graduação	Não	Nem eu e nem parentes fizemos teste para a COVID-19	Sim	Bom/Muito bom	Sim	Sim	Não	Não	Não	Não	Não	Concordo	Concordo	Sim	Sim	Sim	Televisão	Ligeiramente satisfeito	Sim	Pouco confiante	Pouco confiante	Algo provável	Algo provável	Muito preocupado	Não tenho filhos nesta faixa etária	Sim	Amigo	Sempre	Sempre	Sempre	Sempre	Sempre	Sempre	Às vezes	[20-24]	Não se aplicou de maneira alguma	Aplicou-se em algum grau ou por pouco tempo	Aplicou-se em algum grau ou por pouco tempo	Aplicou-se em um grau considerável ou por uma boa parte do tempo	Aplicou-se em algum grau ou por pouco tempo	Aplicou-se em um grau considerável ou por uma boa parte do tempo	Não se aplicou de maneira alguma
Feminino	35	SP	Casado	Tem filhos com idade superior a 16 anos	3 a 5 pessoas	Profissional Autônomo	Graduação	Não	Nem eu e nem parentes fizemos teste para a COVID-19	Não	Normal	Não	Sim	Não	Não	Não	Sim	Não	Concordo	Concordo	Sim	Sim	Sim	Televisão	Não muito satisfeito	Sim	Pouco confiante	Não confiante	Muito provável	Algo provável	Pouco preocupado	Não tenho filhos nesta faixa etária	Sim	Não	Sempre	A maior parte do tempo	Sempre	Sempre	Sempre	Sempre	Nunca	[20-24]	Aplicou-se em algum grau ou por pouco tempo	Não se aplicou de maneira alguma	Não se aplicou de maneira alguma	Aplicou-se em algum grau ou por pouco tempo	Aplicou-se em um grau considerável ou por uma boa parte do tempo	Aplicou-se em algum grau ou por pouco tempo	Não se aplicou de maneira alguma
Feminino	29	SP	Solteiro	Sem filhos	2 pessoas	Profissional Autônomo	Graduação	Não	Nem eu e nem parentes fizemos teste para a COVID-19	Não	Normal	Sim	Não	Não	Não	Não	Sim	Não	Discordo	Concordo	Sim	Sim	Sim	Televisão	Muito satisfeito	Sim	Muito confiante	Muito confiante	Pouco provável	Algo provável	Muito preocupado	Não tenho filhos nesta faixa etária	Sim	Não	Sempre	Sempre	Sempre	Sempre	Sempre	Sempre	Nunca	[20-24]	Aplicou-se em algum grau ou por pouco tempo	Aplicou-se em algum grau ou por pouco tempo	Aplicou-se em algum grau ou por pouco tempo	Não se aplicou de maneira alguma	Aplicou-se em um grau considerável ou por uma boa parte do tempo	Aplicou-se em um grau considerável ou por uma boa parte do tempo	Aplicou-se em algum grau ou por pouco tempo
Masculino	42	SP	Solteiro	Sem filhos	2 pessoas	Desempregado	Graduação	Não	Nem eu e nem parentes fizemos teste para a COVID-19	Não	Normal	Não	Sim	Não	Não	Não	Não	Não	Concordo	Concordo	Sim	Sim	Sim	Outras fontes	Muito satisfeito	Sim	Muito confiante	Pouco confiante	Pouco provável	Algo provável	Muito preocupado	Não tenho filhos nesta faixa etária	Sim	Não	Sempre	Sempre	Sempre	Sempre	Sempre	Sempre	Nunca	[20-24]	Não se aplicou de maneira alguma	Não se aplicou de maneira alguma	Não se aplicou de maneira alguma	Não se aplicou de maneira alguma	Não se aplicou de maneira alguma	Aplicou-se em um grau considerável ou por uma boa parte do tempo	Não se aplicou de maneira alguma
Feminino	23	SP	Solteiro	Sem filhos	3 a 5 pessoas	Estudante	Graduação	Não	Nem eu e nem parentes fizemos teste para a COVID-19	Não	Bom/Muito bom	Não	Sim	Sim, atendimento psicológico	Não	Não	Sim	Não	Concordo	Não sei	Sim	Sim	Sim	Órgãos oficiais (ex., Ministério da Saúde, Secretarias de Saúde etc.)	Não muito satisfeito	Sim	Pouco confiante	Pouco confiante	Pouco provável	Muito provável	Pouco preocupado	Não tenho filhos nesta faixa etária	Sim	Não	Sempre	A maior parte do tempo	Sempre	A maior parte do tempo	Sempre	Sempre	Nunca	[20-24]	Aplicou-se em algum grau ou por pouco tempo	Não se aplicou de maneira alguma	Não se aplicou de maneira alguma	Aplicou-se em algum grau ou por pouco tempo	Aplicou-se em um grau considerável ou por uma boa parte do tempo	Aplicou-se em um grau considerável ou por uma boa parte do tempo	Não se aplicou de maneira alguma
Masculino	49	SP	Casado	Tem filhos com idade superior a 16 anos	3 a 5 pessoas	Profissional Autônomo	Graduação	Não	Nem eu e nem parentes fizemos teste para a COVID-19	Não	Normal	Não	Não	Não	Não	Não	Não	Não	Concordo	Concordo	Sim	Sim	Sim	Televisão	Não muito satisfeito	Sim	Muito confiante	Pouco confiante	Algo provável	Algo provável	Muito preocupado	Muito preocupado	Sim	Amigo	Sempre	Sempre	Sempre	A maior parte do tempo	Sempre	Sempre	Às vezes	[10-19]	Aplicou-se em um grau considerável ou por uma boa parte do tempo	Aplicou-se em algum grau ou por pouco tempo	Não se aplicou de maneira alguma	Não se aplicou de maneira alguma	Não se aplicou de maneira alguma	Não se aplicou de maneira alguma	Não se aplicou de maneira alguma
Feminino	33	SP	Casado	Sem filhos	2 pessoas	Empregado	Graduação	Eu	Sintomas leves	Sim	Normal	Não	Sim	Não	Sim	Sim	Sim	Sim	Concordo	Concordo	Sim	Sim	Sim	Outras fontes	Insatisfeito	Sim	Pouco confiante	Não confiante	Muito provável	Algo provável	Pouco preocupado	Não tenho filhos nesta faixa etária	Sim	Não	Sempre	Sempre	Sempre	Sempre	Sempre	Sempre	Nunca	[10-19]	Aplicou-se em algum grau ou por pouco tempo	Aplicou-se em algum grau ou por pouco tempo	Aplicou-se em algum grau ou por pouco tempo	Não se aplicou de maneira alguma	Não se aplicou de maneira alguma	Aplicou-se em algum grau ou por pouco tempo	Não se aplicou de maneira alguma
Feminino	27	SP	Solteiro	Sem filhos	3 a 5 pessoas	Empregado	Graduação	Eu	Outros motivos	Não	Normal	Sim	Sim	Sim, atendimento psicológico	Não	Sim	Sim	Sim	Concordo	Concordo	Sim	Sim	Sim	Órgãos oficiais (ex., Ministério da Saúde, Secretarias de Saúde etc.)	Ligeiramente satisfeito	Sim	Muito confiante	Muito confiante	Algo provável	Algo provável	Muito preocupado	Não tenho filhos nesta faixa etária	Sim	Não	A maior parte do tempo	Sempre	Sempre	A maior parte do tempo	Sempre	A maior parte do tempo	Nunca	[0-9]	Aplicou-se em algum grau ou por pouco tempo	Não se aplicou de maneira alguma	Não se aplicou de maneira alguma	Não se aplicou de maneira alguma	Aplicou-se em algum grau ou por pouco tempo	Não se aplicou de maneira alguma	Não se aplicou de maneira alguma
Feminino	52	SP	Casado	Tem filhos com idade superior a 16 anos	3 a 5 pessoas	Empregado	Graduação	Não	Nem eu e nem parentes fizemos teste para a COVID-19	Não	Normal	Sim	Sim	Não	Não	Não	Não	Não	Concordo	Concordo	Sim	Sim	Sim	Redes sociais	Muito satisfeito	Sim	Muito confiante	Muito confiante	Algo provável	Algo provável	Muito preocupado	Não tenho filhos nesta faixa etária	Sim	Amigo	Sempre	Sempre	Sempre	Sempre	Sempre	Sempre	Nunca	[20-24]	Aplicou-se em algum grau ou por pouco tempo	Não se aplicou de maneira alguma	Aplicou-se em algum grau ou por pouco tempo	Não se aplicou de maneira alguma	Aplicou-se em algum grau ou por pouco tempo	Aplicou-se em algum grau ou por pouco tempo	Não se aplicou de maneira alguma
Feminino	27	GO	Solteiro	Sem filhos	2 pessoas	Profissional Autônomo	Graduação	Não	Nem eu e nem parentes fizemos teste para a COVID-19	Não	Normal	Não	Não	Sim, atendimento psicológico	Não	Não	Não	Não	Concordo	Concordo	Sim	Sim	Não	Redes sociais	Ligeiramente satisfeito	Sim	Pouco confiante	Pouco confiante	Pouco provável	Não sei	Muito preocupado	Não tenho filhos nesta faixa etária	Sim	Não	A maior parte do tempo	Nunca	A maior parte do tempo	Nunca	Às vezes	Sempre	Nunca	[20-24]	Aplicou-se em algum grau ou por pouco tempo	Não se aplicou de maneira alguma	Aplicou-se em algum grau ou por pouco tempo	Aplicou-se em algum grau ou por pouco tempo	Aplicou-se em um grau considerável ou por uma boa parte do tempo	Aplicou-se em algum grau ou por pouco tempo	Aplicou-se em algum grau ou por pouco tempo
Masculino	21	AM	Solteiro	Sem filhos	2 pessoas	Estudante	Graduação	Não	Nem eu e nem parentes fizemos teste para a COVID-19	Não	Normal	Não	Sim	Não	Não	Não	Não	Não	Concordo	Concordo	Sim	Sim	Sim	Redes sociais	Ligeiramente satisfeito	Sim	Pouco confiante	Pouco confiante	Algo provável	Algo provável	Pouco preocupado	Não estou preocupado	Sim	Não	Sempre	Sempre	Sempre	Sempre	Sempre	Sempre	Sempre	[20-24]	Aplicou-se em algum grau ou por pouco tempo	Não se aplicou de maneira alguma	Aplicou-se em algum grau ou por pouco tempo	Não se aplicou de maneira alguma	Aplicou-se em algum grau ou por pouco tempo	Aplicou-se em algum grau ou por pouco tempo	Aplicou-se em algum grau ou por pouco tempo
Feminino	43	SP	Divorciado	Tem filhos com 16 anos ou idade inferior	2 pessoas	Empregado	Ensino Médio	Não	Nem eu e nem parentes fizemos teste para a COVID-19	Não	Bom/Muito bom	Não	Não	Não	Não	Não	Não	Não	Concordo	Concordo	Sim	Sim	Sim	Órgãos oficiais (ex., Ministério da Saúde, Secretarias de Saúde etc.)	Ligeiramente satisfeito	Sim	Muito confiante	Pouco confiante	Improvável	Muito provável	Muito preocupado	Muito preocupado	Sim	Não	Sempre	Sempre	Sempre	Sempre	A maior parte do tempo	Sempre	Nunca	[20-24]	Não se aplicou de maneira alguma	Não se aplicou de maneira alguma	Não se aplicou de maneira alguma	Não se aplicou de maneira alguma	Não se aplicou de maneira alguma	Não se aplicou de maneira alguma	Não se aplicou de maneira alguma
Feminino	44	SP	Casado	Tem filhos com idade superior a 16 anos	3 a 5 pessoas	Desempregado	Graduação	Não	Nem eu e nem parentes fizemos teste para a COVID-19	Não	Normal	Não	Sim	Não	Não	Não	Não	Não	Concordo	Concordo	Sim	Sim	Sim	Órgãos oficiais (ex., Ministério da Saúde, Secretarias de Saúde etc.)	Não muito satisfeito	Sim	Muito confiante	Pouco confiante	Pouco provável	Não sei	Muito preocupado	Muito preocupado	Sim	Amigo	Sempre	Sempre	Sempre	Sempre	Sempre	Sempre	Nunca	[20-24]	Não se aplicou de maneira alguma	Não se aplicou de maneira alguma	Não se aplicou de maneira alguma	Não se aplicou de maneira alguma	Não se aplicou de maneira alguma	Não se aplicou de maneira alguma	Não se aplicou de maneira alguma
Masculino	67	PA	Divorciado	Tem filhos com 16 anos ou idade inferior	3 a 5 pessoas	Aposentado	Graduação	Parente	Sintomas leves	Não	Fraco/Muito fraco	Não	Não	Não	Não	Não	Sim	Não	Discordo	Concordo	Sim	Sim	Sim	Órgãos oficiais (ex., Ministério da Saúde, Secretarias de Saúde etc.)	Não muito satisfeito	Sim	Pouco confiante	Muito confiante	Pouco provável	Muito provável	Muito preocupado	Muito preocupado	Sim	Amigo	Sempre	Nunca	Sempre	Sempre	Sempre	Sempre	Às vezes	[20-24]	Não se aplicou de maneira alguma	Não se aplicou de maneira alguma	Aplicou-se em algum grau ou por pouco tempo	Não se aplicou de maneira alguma	Não se aplicou de maneira alguma	Aplicou-se em algum grau ou por pouco tempo	Não se aplicou de maneira alguma
Masculino	46	PR	Casado	Tem filhos com 16 anos ou idade inferior	3 a 5 pessoas	Empregado	Doutoramento	Não	Nem eu e nem parentes fizemos teste para a COVID-19	Não	Bom/Muito bom	Não	Sim	Não	Não	Não	Sim	Não	Concordo	Concordo	Sim	Sim	Não	Redes sociais	Insatisfeito	Sim	Pouco confiante	Pouco confiante	Algo provável	Muito provável	Pouco preocupado	Pouco preocupado	Sim	Não	Sempre	Sempre	Sempre	A maior parte do tempo	Sempre	Sempre	Nunca	[20-24]	Aplicou-se em algum grau ou por pouco tempo	Não se aplicou de maneira alguma	Aplicou-se em algum grau ou por pouco tempo	Não se aplicou de maneira alguma	Não se aplicou de maneira alguma	Não se aplicou de maneira alguma	Não se aplicou de maneira alguma
Feminino	55	SP	Solteiro	Sem filhos	2 pessoas	Empregado	Graduação	Não	Nem eu e nem parentes fizemos teste para a COVID-19	Sim	Normal	Sim	Sim	Não	Não	Sim	Sim	Não	Concordo	Não sei	Sim	Sim	Sim	Televisão	Muito satisfeito	Sim	Pouco confiante	Pouco confiante	Não sei	Não sei	Muito preocupado	Não tenho filhos nesta faixa etária	Sim	Amigo	Sempre	Sempre	Sempre	Sempre	Sempre	Sempre	Nunca	[10-19]	Aplicou-se em um grau considerável ou por uma boa parte do tempo	Aplicou-se em um grau considerável ou por uma boa parte do tempo	Aplicou-se em um grau considerável ou por uma boa parte do tempo	Não se aplicou de maneira alguma	Aplicou-se em algum grau ou por pouco tempo	Aplicou-se em algum grau ou por pouco tempo	Não se aplicou de maneira alguma
Feminino	24	SP	Solteiro	Sem filhos	3 a 5 pessoas	Profissional Autônomo	Graduação	Não	Nem eu e nem parentes fizemos teste para a COVID-19	Não	Bom/Muito bom	Não	Não	Sim, atendimento psicológico	Não	Não	Não	Não	Concordo	Concordo	Sim	Sim	Sim	Órgãos oficiais (ex., Ministério da Saúde, Secretarias de Saúde etc.)	Não muito satisfeito	Sim	Pouco confiante	Muito confiante	Pouco provável	Muito provável	Pouco preocupado	Não tenho filhos nesta faixa etária	Não	Não	Sempre	A maior parte do tempo	Sempre	A maior parte do tempo	A maior parte do tempo	Sempre	Às vezes	[20-24]	Aplicou-se em algum grau ou por pouco tempo	Não se aplicou de maneira alguma	Não se aplicou de maneira alguma	Não se aplicou de maneira alguma	Aplicou-se em um grau considerável ou por uma boa parte do tempo	Não se aplicou de maneira alguma	Não se aplicou de maneira alguma
Feminino	75	SP	Casado	Tem filhos com idade superior a 16 anos	1 pessoa	Aposentado	Graduação	Não	Outros motivos	Não	Normal	Não	Sim	Não	Não	Não	Não	Não	Concordo	Não sei	Sim	Sim	Sim	Televisão	Ligeiramente satisfeito	Sim	Pouco confiante	Pouco confiante	Não sei	Não sei	Muito preocupado	Muito preocupado	Sim	Não	Sempre	Sempre	Sempre	Sempre	Sempre	Sempre	Nunca	[20-24]	Aplicou-se em algum grau ou por pouco tempo	Não se aplicou de maneira alguma	Aplicou-se em algum grau ou por pouco tempo	Aplicou-se em algum grau ou por pouco tempo	Aplicou-se em algum grau ou por pouco tempo	Aplicou-se em algum grau ou por pouco tempo	Não se aplicou de maneira alguma
Feminino	31	SP	Solteiro	Tem filhos com 16 anos ou idade inferior	3 a 5 pessoas	Empregado	Doutoramento	Não	Nem eu e nem parentes fizemos teste para a COVID-19	Não	Normal	Não	Sim	Não	Não	Não	Não	Sim	Não sei	Não sei	Sim	Sim	Sim	Redes sociais	Não muito satisfeito	Sim	Pouco confiante	Pouco confiante	Pouco provável	Não sei	Muito preocupado	Muito preocupado	Sim	Não	A maior parte do tempo	Sempre	A maior parte do tempo	Às vezes	A maior parte do tempo	Sempre	Nunca	[20-24]	Aplicou-se em um grau considerável ou por uma boa parte do tempo	Não se aplicou de maneira alguma	Aplicou-se em algum grau ou por pouco tempo	Aplicou-se em algum grau ou por pouco tempo	Aplicou-se muito ou na maioria do tempo	Aplicou-se em algum grau ou por pouco tempo	Não se aplicou de maneira alguma
Feminino	75	SP	Casado	Tem filhos com idade superior a 16 anos	1 pessoa	Aposentado	Graduação	Não	Outros motivos	Não	Normal	Não	Sim	Não	Não	Não	Não	Não	Concordo	Não sei	Sim	Sim	Sim	Televisão	Ligeiramente satisfeito	Sim	Pouco confiante	Pouco confiante	Não sei	Não sei	Muito preocupado	Muito preocupado	Sim	Não	Sempre	Sempre	Sempre	Sempre	Sempre	Sempre	Nunca	[20-24]	Aplicou-se em algum grau ou por pouco tempo	Não se aplicou de maneira alguma	Aplicou-se em algum grau ou por pouco tempo	Aplicou-se em algum grau ou por pouco tempo	Aplicou-se em algum grau ou por pouco tempo	Aplicou-se em algum grau ou por pouco tempo	Não se aplicou de maneira alguma
Feminino	52	SP	Casado	Tem filhos com idade superior a 16 anos	3 a 5 pessoas	Profissional Autônomo	Graduação	Não	Nem eu e nem parentes fizemos teste para a COVID-19	Não	Bom/Muito bom	Sim	Sim	Não	Não	Não	Não	Não	Concordo	Concordo	Sim	Sim	Sim	Órgãos oficiais (ex., Ministério da Saúde, Secretarias de Saúde etc.)	Muito satisfeito	Sim	Muito confiante	Muito confiante	Pouco provável	Muito provável	Pouco preocupado	Não tenho filhos nesta faixa etária	Sim	Não	Sempre	Sempre	Sempre	Sempre	Sempre	Sempre	Nunca	[0-9]	Aplicou-se em algum grau ou por pouco tempo	Não se aplicou de maneira alguma	Não se aplicou de maneira alguma	Não se aplicou de maneira alguma	Não se aplicou de maneira alguma	Aplicou-se em algum grau ou por pouco tempo	Aplicou-se em algum grau ou por pouco tempo
Feminino	29	SP	Solteiro	Sem filhos	3 a 5 pessoas	Empregado	Graduação	Não	Nem eu e nem parentes fizemos teste para a COVID-19	Não	Normal	Não	Sim	Não	Não	Não	Não	Não	Discordo	Discordo	Sim	Sim	Sim	Órgãos oficiais (ex., Ministério da Saúde, Secretarias de Saúde etc.)	Ligeiramente satisfeito	Não	Pouco confiante	Pouco confiante	Pouco provável	Algo provável	Muito preocupado	Não tenho filhos nesta faixa etária	Sim	Não	Sempre	A maior parte do tempo	Sempre	A maior parte do tempo	A maior parte do tempo	Sempre	Nunca	[20-24]	Aplicou-se em algum grau ou por pouco tempo	Aplicou-se em algum grau ou por pouco tempo	Aplicou-se em algum grau ou por pouco tempo	Aplicou-se em algum grau ou por pouco tempo	Aplicou-se em um grau considerável ou por uma boa parte do tempo	Aplicou-se em um grau considerável ou por uma boa parte do tempo	Não se aplicou de maneira alguma
Feminino	18	SP	Solteiro	Sem filhos	3 a 5 pessoas	Estudante	Ensino Médio	Parente	Outros motivos	Não	Normal	Não	Sim	Não	Não	Não	Não	Não	Concordo	Concordo	Sim	Sim	Sim	Órgãos oficiais (ex., Ministério da Saúde, Secretarias de Saúde etc.)	Ligeiramente satisfeito	Sim	Pouco confiante	Pouco confiante	Algo provável	Algo provável	Muito preocupado	Não tenho filhos nesta faixa etária	Sim	Não	Sempre	Sempre	Sempre	A maior parte do tempo	A maior parte do tempo	Sempre	Nunca	[20-24]	Aplicou-se em algum grau ou por pouco tempo	Não se aplicou de maneira alguma	Não se aplicou de maneira alguma	Não se aplicou de maneira alguma	Aplicou-se em um grau considerável ou por uma boa parte do tempo	Não se aplicou de maneira alguma	Não se aplicou de maneira alguma
Feminino	36	SP	Casado	Tem filhos com 16 anos ou idade inferior	3 a 5 pessoas	Empregado	Graduação	Não	Nem eu e nem parentes fizemos teste para a COVID-19	Não	Bom/Muito bom	Sim	Sim	Não	Não	Não	Sim	Sim	Concordo	Concordo	Sim	Sim	Sim	Órgãos oficiais (ex., Ministério da Saúde, Secretarias de Saúde etc.)	Ligeiramente satisfeito	Sim	Pouco confiante	Pouco confiante	Algo provável	Muito provável	Muito preocupado	Muito preocupado	Sim	Não	Sempre	Sempre	Sempre	Sempre	Sempre	Sempre	Às vezes	[0-9]	Aplicou-se em algum grau ou por pouco tempo	Não se aplicou de maneira alguma	Aplicou-se em algum grau ou por pouco tempo	Não se aplicou de maneira alguma	Aplicou-se em algum grau ou por pouco tempo	Não se aplicou de maneira alguma	Aplicou-se em algum grau ou por pouco tempo
Masculino	49	SP	Solteiro	Sem filhos	1 pessoa	Empregado	Mestrado	Eu	Sintomas leves	Sim	Normal	Não	Não	Sim, ambos (psicológico e médico)	Não	Sim	Sim	Não	Concordo	Concordo	Sim	Sim	Sim	Órgãos oficiais (ex., Ministério da Saúde, Secretarias de Saúde etc.)	Ligeiramente satisfeito	Sim	Muito confiante	Muito confiante	Algo provável	Algo provável	Muito preocupado	Não tenho filhos nesta faixa etária	Sim	Não	Sempre	Sempre	Sempre	A maior parte do tempo	Sempre	Sempre	Nunca	[10-19]	Aplicou-se em algum grau ou por pouco tempo	Aplicou-se em algum grau ou por pouco tempo	Aplicou-se em um grau considerável ou por uma boa parte do tempo	Aplicou-se em um grau considerável ou por uma boa parte do tempo	Não se aplicou de maneira alguma	Aplicou-se em algum grau ou por pouco tempo	Aplicou-se em algum grau ou por pouco tempo
Masculino	53	DF	Casado	Sem filhos	2 pessoas	Empregado	Graduação	Não	Nem eu e nem parentes fizemos teste para a COVID-19	Não	Bom/Muito bom	Não	Sim	Não	Não	Não	Não	Não	Concordo	Concordo	Sim	Sim	Sim	Televisão	Ligeiramente satisfeito	Sim	Pouco confiante	Pouco confiante	Algo provável	Algo provável	Muito preocupado	Não tenho filhos nesta faixa etária	Sim	Não	Sempre	A maior parte do tempo	Sempre	Sempre	Sempre	Sempre	Nunca	[10-19]	Não se aplicou de maneira alguma	Não se aplicou de maneira alguma	Não se aplicou de maneira alguma	Não se aplicou de maneira alguma	Não se aplicou de maneira alguma	Aplicou-se em algum grau ou por pouco tempo	Não se aplicou de maneira alguma
Feminino	18	SP	Solteiro	Sem filhos	3 a 5 pessoas	Empregado	Graduação	Não	Nem eu e nem parentes fizemos teste para a COVID-19	Não	Normal	Não	Não	Não	Não	Não	Não	Não	Concordo	Concordo	Sim	Sim	Sim	Órgãos oficiais (ex., Ministério da Saúde, Secretarias de Saúde etc.)	Ligeiramente satisfeito	Sim	Muito confiante	Pouco confiante	Pouco provável	Muito provável	Muito preocupado	Não tenho filhos nesta faixa etária	Sim	Não	Sempre	A maior parte do tempo	Sempre	Sempre	Sempre	Sempre	Às vezes	[20-24]	Não se aplicou de maneira alguma	Não se aplicou de maneira alguma	Aplicou-se em algum grau ou por pouco tempo	Não se aplicou de maneira alguma	Não se aplicou de maneira alguma	Não se aplicou de maneira alguma	Não se aplicou de maneira alguma
Feminino	38	PB	Casado	Tem filhos com 16 anos ou idade inferior	6 pessoas ou mais	Empregado	Graduação	Não	Nem eu e nem parentes fizemos teste para a COVID-19	Não	Bom/Muito bom	Não	Sim	Não	Não	Não	Sim	Não	Concordo	Concordo	Sim	Sim	Sim	Televisão	Não muito satisfeito	Sim	Muito confiante	Muito confiante	Algo provável	Algo provável	Muito preocupado	Muito preocupado	Sim	Não	Sempre	Sempre	Sempre	A maior parte do tempo	A maior parte do tempo	A maior parte do tempo	Nunca	[0-9]	Não se aplicou de maneira alguma	Não se aplicou de maneira alguma	Não se aplicou de maneira alguma	Aplicou-se em algum grau ou por pouco tempo	Não se aplicou de maneira alguma	Não se aplicou de maneira alguma	Não se aplicou de maneira alguma
Feminino	20	SP	Solteiro	Sem filhos	3 a 5 pessoas	Empregado	Ensino Médio	Não	Nem eu e nem parentes fizemos teste para a COVID-19	Não	Normal	Sim	Sim	Não	Não	Não	Sim	Não	Concordo	Concordo	Sim	Sim	Sim	Televisão	Ligeiramente satisfeito	Sim	Muito confiante	Muito confiante	Pouco provável	Muito provável	Muito preocupado	Não tenho filhos nesta faixa etária	Sim	Não	A maior parte do tempo	Às vezes	Às vezes	Às vezes	Sempre	Sempre	Nunca	[20-24]	Aplicou-se em algum grau ou por pouco tempo	Aplicou-se em algum grau ou por pouco tempo	Aplicou-se em algum grau ou por pouco tempo	Aplicou-se em algum grau ou por pouco tempo	Aplicou-se em algum grau ou por pouco tempo	Aplicou-se em algum grau ou por pouco tempo	Não se aplicou de maneira alguma
Feminino	44	PB	Casado	Tem filhos com 16 anos ou idade inferior	3 a 5 pessoas	Empregado	Graduação	Parente	Sintomas leves	Não	Normal	Não	Sim	Não	Não	Sim	Não	Não	Concordo	Concordo	Sim	Sim	Sim	Órgãos oficiais (ex., Ministério da Saúde, Secretarias de Saúde etc.)	Ligeiramente satisfeito	Não	Pouco confiante	Muito confiante	Algo provável	Muito provável	Muito preocupado	Não estou preocupado	Sim	Não	Sempre	Sempre	Sempre	Sempre	A maior parte do tempo	Sempre	Nunca	[20-24]	Aplicou-se em um grau considerável ou por uma boa parte do tempo	Não se aplicou de maneira alguma	Aplicou-se em um grau considerável ou por uma boa parte do tempo	Não se aplicou de maneira alguma	Aplicou-se em um grau considerável ou por uma boa parte do tempo	Aplicou-se em um grau considerável ou por uma boa parte do tempo	Não se aplicou de maneira alguma
Feminino	28	PB	Solteiro	Sem filhos	3 a 5 pessoas	Empregado	Mestrado	Não	Nem eu e nem parentes fizemos teste para a COVID-19	Não	Normal	Não	Sim	Não	Não	Não	Não	Não	Concordo	Concordo	Sim	Sim	Sim	Redes sociais	Não muito satisfeito	Sim	Pouco confiante	Muito confiante	Muito provável	Algo provável	Muito preocupado	Não tenho filhos nesta faixa etária	Sim	Não	A maior parte do tempo	Sempre	A maior parte do tempo	A maior parte do tempo	A maior parte do tempo	A maior parte do tempo	Nunca	[20-24]	Aplicou-se em algum grau ou por pouco tempo	Não se aplicou de maneira alguma	Não se aplicou de maneira alguma	Não se aplicou de maneira alguma	Não se aplicou de maneira alguma	Aplicou-se em algum grau ou por pouco tempo	Não se aplicou de maneira alguma
Masculino	47	SP	Casado	Tem filhos com idade superior a 16 anos	3 a 5 pessoas	Empregado	Graduação	Não	Nem eu e nem parentes fizemos teste para a COVID-19	Não	Normal	Sim	Sim	Não	Não	Não	Não	Não	Concordo	Concordo	Sim	Sim	Não	Televisão	Muito satisfeito	Sim	Muito confiante	Não confiante	Algo provável	Algo provável	Muito preocupado	Não tenho filhos nesta faixa etária	Não	Amigo	A maior parte do tempo	Sempre	Às vezes	A maior parte do tempo	A maior parte do tempo	Sempre	Nunca	[20-24]	Aplicou-se em um grau considerável ou por uma boa parte do tempo	Aplicou-se muito ou na maioria do tempo	Aplicou-se em algum grau ou por pouco tempo	Aplicou-se em algum grau ou por pouco tempo	Aplicou-se em um grau considerável ou por uma boa parte do tempo	Aplicou-se em algum grau ou por pouco tempo	Aplicou-se em um grau considerável ou por uma boa parte do tempo
Feminino	57	SP	Casado	Tem filhos com idade superior a 16 anos	3 a 5 pessoas	Profissional Autônomo	Graduação	Não	Nem eu e nem parentes fizemos teste para a COVID-19	Não	Bom/Muito bom	Não	Sim	Não	Não	Não	Não	Não	Concordo	Discordo	Sim	Sim	Sim	Órgãos oficiais (ex., Ministério da Saúde, Secretarias de Saúde etc.)	Muito satisfeito	Sim	Muito confiante	Muito confiante	Pouco provável	Muito provável	Pouco preocupado	Não tenho filhos nesta faixa etária	Sim	Amigo	Sempre	Sempre	Sempre	Sempre	Sempre	Sempre	Às vezes	[10-19]	Aplicou-se em algum grau ou por pouco tempo	Não se aplicou de maneira alguma	Não se aplicou de maneira alguma	Não se aplicou de maneira alguma	Aplicou-se em um grau considerável ou por uma boa parte do tempo	Não se aplicou de maneira alguma	Não se aplicou de maneira alguma
Feminino	45	SP	Casado	Tem filhos com idade superior a 16 anos	3 a 5 pessoas	Estudante	Ensino Médio	Não	Nem eu e nem parentes fizemos teste para a COVID-19	Sim	Normal	Sim	Não	Não	Não	Não	Não	Sim	Concordo	Concordo	Sim	Sim	Sim	Órgãos oficiais (ex., Ministério da Saúde, Secretarias de Saúde etc.)	Insatisfeito	Sim	Muito confiante	Não confiante	Algo provável	Algo provável	Muito preocupado	Muito preocupado	Não	Amigo	Sempre	Sempre	Sempre	Sempre	A maior parte do tempo	Sempre	Nunca	[20-24]	Aplicou-se em um grau considerável ou por uma boa parte do tempo	Aplicou-se em um grau considerável ou por uma boa parte do tempo	Aplicou-se muito ou na maioria do tempo	Aplicou-se em um grau considerável ou por uma boa parte do tempo	Aplicou-se em algum grau ou por pouco tempo	Aplicou-se em um grau considerável ou por uma boa parte do tempo	Aplicou-se em um grau considerável ou por uma boa parte do tempo
Feminino	18	SP	Casado	Sem filhos	3 a 5 pessoas	Desempregado	Graduação	Parente	Moderados	Não	Normal	Sim	Não	Não	Não	Não	Não	Não	Concordo	Concordo	Sim	Sim	Sim	Órgãos oficiais (ex., Ministério da Saúde, Secretarias de Saúde etc.)	Não muito satisfeito	Sim	Pouco confiante	Pouco confiante	Improvável	Pouco provável	Muito preocupado	Não tenho filhos nesta faixa etária	Sim	Amigo	Sempre	Sempre	Sempre	Sempre	Sempre	Sempre	Nunca	[20-24]	Aplicou-se muito ou na maioria do tempo	Não se aplicou de maneira alguma	Não se aplicou de maneira alguma	Não se aplicou de maneira alguma	Não se aplicou de maneira alguma	Não se aplicou de maneira alguma	Não se aplicou de maneira alguma
Feminino	34	PE	Solteiro	Sem filhos	2 pessoas	Empregado	Graduação	Parente	Moderados	Não	Normal	Não	Sim	Não	Não	Não	Não	Sim	Concordo	Concordo	Sim	Sim	Sim	Televisão	Ligeiramente satisfeito	Sim	Pouco confiante	Pouco confiante	Algo provável	Algo provável	Muito preocupado	Não tenho filhos nesta faixa etária	Sim	Não	Sempre	Às vezes	Sempre	Às vezes	Sempre	Sempre	Nunca	[20-24]	Aplicou-se em algum grau ou por pouco tempo	Não se aplicou de maneira alguma	Aplicou-se em algum grau ou por pouco tempo	Aplicou-se em um grau considerável ou por uma boa parte do tempo	Aplicou-se em um grau considerável ou por uma boa parte do tempo	Não se aplicou de maneira alguma	Não se aplicou de maneira alguma
Feminino	36	SP	Casado	Tem filhos com 16 anos ou idade inferior	3 a 5 pessoas	Empregado	Graduação	Não	Nem eu e nem parentes fizemos teste para a COVID-19	Não	Normal	Não	Sim	Não	Não	Não	Sim	Não	Concordo	Concordo	Sim	Sim	Não	Televisão	Insatisfeito	Sim	Pouco confiante	Pouco confiante	Muito provável	Algo provável	Muito preocupado	Muito preocupado	Não	Não	Sempre	Sempre	Sempre	Sempre	Às vezes	Sempre	Às vezes	[10-19]	Aplicou-se em algum grau ou por pouco tempo	Não se aplicou de maneira alguma	Aplicou-se em um grau considerável ou por uma boa parte do tempo	Aplicou-se em algum grau ou por pouco tempo	Aplicou-se em algum grau ou por pouco tempo	Aplicou-se em um grau considerável ou por uma boa parte do tempo	Não se aplicou de maneira alguma
Feminino	31	AM	Casado	Sem filhos	2 pessoas	Estudante	Graduação	Ambos	Outros motivos	Não	Normal	Não	Não	Não	Não	Não	Sim	Não	Concordo	Concordo	Sim	Sim	Sim	Redes sociais	Ligeiramente satisfeito	Sim	Pouco confiante	Pouco confiante	Algo provável	Algo provável	Muito preocupado	Não tenho filhos nesta faixa etária	Sim	Amigo	Sempre	Nunca	Sempre	Sempre	Sempre	Sempre	Nunca	[20-24]	Aplicou-se em algum grau ou por pouco tempo	Não se aplicou de maneira alguma	Não se aplicou de maneira alguma	Não se aplicou de maneira alguma	Não se aplicou de maneira alguma	Não se aplicou de maneira alguma	Não se aplicou de maneira alguma
Feminino	36	SP	Casado	Sem filhos	2 pessoas	Profissional Autônomo	Graduação	Não	Nem eu e nem parentes fizemos teste para a COVID-19	Não	Normal	Não	Sim	Não	Não	Não	Sim	Sim	Concordo	Não sei	Sim	Sim	Sim	Televisão	Não muito satisfeito	Sim	Pouco confiante	Pouco confiante	Algo provável	Muito provável	Pouco preocupado	Não tenho filhos nesta faixa etária	Sim	Não	A maior parte do tempo	Sempre	Sempre	Sempre	Sempre	Sempre	Às vezes	[0-9]	Aplicou-se em algum grau ou por pouco tempo	Não se aplicou de maneira alguma	Não se aplicou de maneira alguma	Aplicou-se em algum grau ou por pouco tempo	Aplicou-se em um grau considerável ou por uma boa parte do tempo	Não se aplicou de maneira alguma	Não se aplicou de maneira alguma
Feminino	31	AM	Casado	Sem filhos	2 pessoas	Estudante	Graduação	Ambos	Outros motivos	Não	Normal	Não	Não	Não	Não	Não	Sim	Não	Concordo	Concordo	Sim	Sim	Sim	Redes sociais	Ligeiramente satisfeito	Sim	Pouco confiante	Pouco confiante	Algo provável	Algo provável	Muito preocupado	Não tenho filhos nesta faixa etária	Sim	Amigo	Sempre	Nunca	Sempre	Sempre	Sempre	Sempre	Nunca	[20-24]	Aplicou-se em algum grau ou por pouco tempo	Não se aplicou de maneira alguma	Não se aplicou de maneira alguma	Não se aplicou de maneira alguma	Não se aplicou de maneira alguma	Não se aplicou de maneira alguma	Não se aplicou de maneira alguma
Feminino	32	SP	Casado	Sem filhos	1 pessoa	Empregado	Graduação	Não	Nem eu e nem parentes fizemos teste para a COVID-19	Não	Normal	Sim	Sim	Sim, atendimento psicológico	Não	Não	Não	Sim	Concordo	Discordo	Sim	Sim	Sim	Órgãos oficiais (ex., Ministério da Saúde, Secretarias de Saúde etc.)	Ligeiramente satisfeito	Sim	Pouco confiante	Pouco confiante	Algo provável	Algo provável	Muito preocupado	Não tenho filhos nesta faixa etária	Sim	Não	Sempre	Sempre	Sempre	A maior parte do tempo	A maior parte do tempo	Sempre	Nunca	[20-24]	Aplicou-se em um grau considerável ou por uma boa parte do tempo	Não se aplicou de maneira alguma	Aplicou-se em um grau considerável ou por uma boa parte do tempo	Aplicou-se em algum grau ou por pouco tempo	Aplicou-se em um grau considerável ou por uma boa parte do tempo	Aplicou-se em um grau considerável ou por uma boa parte do tempo	Não se aplicou de maneira alguma
Feminino	35	SP	Casado	Sem filhos	2 pessoas	Estudante	Graduação	Ambos	Sintomas leves	Sim	Normal	Não	Não	Não	Não	Sim	Sim	Sim	Concordo	Discordo	Sim	Sim	Sim	Órgãos oficiais (ex., Ministério da Saúde, Secretarias de Saúde etc.)	Não muito satisfeito	Sim	Pouco confiante	Muito confiante	Muito provável	Muito provável	Muito preocupado	Não tenho filhos nesta faixa etária	Não	Não	Sempre	Nunca	Sempre	Nunca	Sempre	Nunca	A maior parte do tempo	[20-24]	Não se aplicou de maneira alguma	Não se aplicou de maneira alguma	Não se aplicou de maneira alguma	Não se aplicou de maneira alguma	Não se aplicou de maneira alguma	Não se aplicou de maneira alguma	Não se aplicou de maneira alguma
Masculino	43	SP	Solteiro	Sem filhos	2 pessoas	Desempregado	Graduação	Não	Nem eu e nem parentes fizemos teste para a COVID-19	Não	Normal	Sim	Não	Não	Não	Não	Não	Não	Não sei	Não sei	Sim	Sim	Sim	Órgãos oficiais (ex., Ministério da Saúde, Secretarias de Saúde etc.)	Não muito satisfeito	Sim	Pouco confiante	Pouco confiante	Algo provável	Algo provável	Pouco preocupado	Não tenho filhos nesta faixa etária	Sim	Não	Sempre	Às vezes	A maior parte do tempo	A maior parte do tempo	Sempre	Sempre	A maior parte do tempo	[20-24]	Aplicou-se em um grau considerável ou por uma boa parte do tempo	Não se aplicou de maneira alguma	Aplicou-se em algum grau ou por pouco tempo	Aplicou-se em um grau considerável ou por uma boa parte do tempo	Não se aplicou de maneira alguma	Aplicou-se em algum grau ou por pouco tempo	Não se aplicou de maneira alguma
Feminino	21	SP	Solteiro	Sem filhos	3 a 5 pessoas	Estudante	Graduação	Não	Nem eu e nem parentes fizemos teste para a COVID-19	Não	Fraco/Muito fraco	Sim	Sim	Sim, atendimento psicológico	Não	Não	Não	Não	Não sei	Concordo	Sim	Sim	Sim	Redes sociais	Muito satisfeito	Não	Muito confiante	Pouco confiante	Algo provável	Algo provável	Muito preocupado	Não tenho filhos nesta faixa etária	Sim	Não	Sempre	Sempre	Sempre	Às vezes	Sempre	A maior parte do tempo	Nunca	[20-24]	Aplicou-se muito ou na maioria do tempo	Aplicou-se em algum grau ou por pouco tempo	Aplicou-se em um grau considerável ou por uma boa parte do tempo	Não se aplicou de maneira alguma	Aplicou-se muito ou na maioria do tempo	Aplicou-se muito ou na maioria do tempo	Aplicou-se em algum grau ou por pouco tempo
Feminino	44	SP	Casado	Tem filhos com 16 anos ou idade inferior	3 a 5 pessoas	Empregado	Graduação	Eu	Outros motivos	Não	Normal	Sim	Sim	Não	Não	Sim	Não	Sim	Concordo	Concordo	Sim	Sim	Sim	Televisão	Não muito satisfeito	Sim	Não confiante	Não confiante	Algo provável	Pouco provável	Muito preocupado	Muito preocupado	Sim	Não	Sempre	Sempre	Sempre	Sempre	Sempre	Sempre	Às vezes	[20-24]	Não se aplicou de maneira alguma	Não se aplicou de maneira alguma	Aplicou-se em algum grau ou por pouco tempo	Não se aplicou de maneira alguma	Aplicou-se em algum grau ou por pouco tempo	Aplicou-se em algum grau ou por pouco tempo	Não se aplicou de maneira alguma
Feminino	69	SP	Viúvo	Tem filhos com idade superior a 16 anos	2 pessoas	Aposentado	Ensino Médio	Não	Nem eu e nem parentes fizemos teste para a COVID-19	Sim	Bom/Muito bom	Não	Sim	Não	Não	Não	Não	Não	Concordo	Não sei	Sim	Sim	Sim	Redes sociais	Não muito satisfeito	Sim	Muito confiante	Não confiante	Pouco provável	Algo provável	Pouco preocupado	Não tenho filhos nesta faixa etária	Não sei opnar	Não	Sempre	Sempre	Sempre	Sempre	Sempre	Sempre	Às vezes	[20-24]	Aplicou-se em algum grau ou por pouco tempo	Não se aplicou de maneira alguma	Aplicou-se em um grau considerável ou por uma boa parte do tempo	Aplicou-se em algum grau ou por pouco tempo	Aplicou-se em um grau considerável ou por uma boa parte do tempo	Aplicou-se em algum grau ou por pouco tempo	Não se aplicou de maneira alguma
Feminino	27	SP	Casado	Sem filhos	2 pessoas	Profissional Autônomo	Graduação	Não	Nem eu e nem parentes fizemos teste para a COVID-19	Não	Normal	Não	Sim	Sim, atendimento psicológico	Não	Não	Sim	Não	Concordo	Concordo	Sim	Sim	Sim	Redes sociais	Não muito satisfeito	Sim	Pouco confiante	Pouco confiante	Não sei	Não sei	Muito preocupado	Não tenho filhos nesta faixa etária	Sim	Não	Sempre	Sempre	Sempre	Sempre	A maior parte do tempo	Sempre	Nunca	[20-24]	Aplicou-se em algum grau ou por pouco tempo	Não se aplicou de maneira alguma	Aplicou-se em um grau considerável ou por uma boa parte do tempo	Aplicou-se em algum grau ou por pouco tempo	Aplicou-se em algum grau ou por pouco tempo	Aplicou-se em um grau considerável ou por uma boa parte do tempo	Aplicou-se em algum grau ou por pouco tempo
Feminino	22	SP	Solteiro	Sem filhos	3 a 5 pessoas	Estudante	Ensino Médio	Não	Nem eu e nem parentes fizemos teste para a COVID-19	Não	Fraco/Muito fraco	Não	Sim	Não	Não	Não	Não	Sim	Concordo	Concordo	Sim	Sim	Sim	Televisão	Ligeiramente satisfeito	Sim	Pouco confiante	Pouco confiante	Algo provável	Muito provável	Muito preocupado	Não tenho filhos nesta faixa etária	Sim	Não	Sempre	Nunca	Sempre	Sempre	Sempre	Sempre	Às vezes	[20-24]	Aplicou-se em algum grau ou por pouco tempo	Aplicou-se em algum grau ou por pouco tempo	Aplicou-se em um grau considerável ou por uma boa parte do tempo	Não se aplicou de maneira alguma	Aplicou-se em um grau considerável ou por uma boa parte do tempo	Aplicou-se em um grau considerável ou por uma boa parte do tempo	Não se aplicou de maneira alguma
Feminino	28	AM	Casado	Tem filhos com 16 anos ou idade inferior	3 a 5 pessoas	Estudante	Graduação	Não	Nem eu e nem parentes fizemos teste para a COVID-19	Não	Normal	Não	Sim	Não	Não	Não	Não	Não	Concordo	Concordo	Sim	Sim	Não	Órgãos oficiais (ex., Ministério da Saúde, Secretarias de Saúde etc.)	Ligeiramente satisfeito	Sim	Muito confiante	Muito confiante	Algo provável	Algo provável	Muito preocupado	Muito preocupado	Sim	Não	Sempre	Sempre	Sempre	Sempre	Sempre	Sempre	Nunca	[20-24]	Não se aplicou de maneira alguma	Não se aplicou de maneira alguma	Aplicou-se em algum grau ou por pouco tempo	Não se aplicou de maneira alguma	Aplicou-se muito ou na maioria do tempo	Aplicou-se em algum grau ou por pouco tempo	Não se aplicou de maneira alguma
Feminino	18	SP	Solteiro	Sem filhos	3 a 5 pessoas	Estudante	Graduação	Não	Nem eu e nem parentes fizemos teste para a COVID-19	Não	Normal	Não	Sim	Não	Não	Não	Sim	Não	Concordo	Concordo	Sim	Sim	Não	Redes sociais	Ligeiramente satisfeito	Sim	Muito confiante	Pouco confiante	Não sei	Algo provável	Muito preocupado	Não tenho filhos nesta faixa etária	Sim	Não	Sempre	A maior parte do tempo	Sempre	A maior parte do tempo	A maior parte do tempo	Sempre	Nunca	[20-24]	Aplicou-se em algum grau ou por pouco tempo	Não se aplicou de maneira alguma	Aplicou-se muito ou na maioria do tempo	Não se aplicou de maneira alguma	Aplicou-se muito ou na maioria do tempo	Aplicou-se em um grau considerável ou por uma boa parte do tempo	Não se aplicou de maneira alguma
Feminino	23	SP	Solteiro	Sem filhos	2 pessoas	Estudante	Ensino Médio	Não	Nem eu e nem parentes fizemos teste para a COVID-19	Não	Normal	Não	Sim	Não	Não	Não	Não	Não	Concordo	Concordo	Sim	Sim	Não	Televisão	Ligeiramente satisfeito	Sim	Muito confiante	Muito confiante	Pouco provável	Algo provável	Pouco preocupado	Não tenho filhos nesta faixa etária	Sim	Não	Sempre	Sempre	Sempre	A maior parte do tempo	Sempre	Sempre	Nunca	[20-24]	Aplicou-se em algum grau ou por pouco tempo	Não se aplicou de maneira alguma	Aplicou-se em algum grau ou por pouco tempo	Não se aplicou de maneira alguma	Não se aplicou de maneira alguma	Não se aplicou de maneira alguma	Não se aplicou de maneira alguma
Feminino	32	RJ	Solteiro	Sem filhos	2 pessoas	Profissional Autônomo	Doutoramento	Não	Nem eu e nem parentes fizemos teste para a COVID-19	Não	Normal	Não	Sim	Sim, atendimento psicológico	Não	Não	Não	Não	Discordo	Não sei	Sim	Sim	Sim	Redes sociais	Não muito satisfeito	Sim	Pouco confiante	Pouco confiante	Pouco provável	Muito provável	Pouco preocupado	Não tenho filhos nesta faixa etária	Sim	Não	Sempre	Nunca	A maior parte do tempo	Nunca	Sempre	Sempre	Nunca	[20-24]	Não se aplicou de maneira alguma	Não se aplicou de maneira alguma	Não se aplicou de maneira alguma	Não se aplicou de maneira alguma	Não se aplicou de maneira alguma	Não se aplicou de maneira alguma	Não se aplicou de maneira alguma
Feminino	36	SP	Casado	Tem filhos com idade superior a 16 anos	3 a 5 pessoas	Desempregado	Ensino Médio	Não	Nem eu e nem parentes fizemos teste para a COVID-19	Não	Normal	Não	Não	Não	Não	Não	Não	Não	Concordo	Concordo	Sim	Sim	Sim	Redes sociais	Ligeiramente satisfeito	Sim	Pouco confiante	Pouco confiante	Algo provável	Algo provável	Muito preocupado	Muito preocupado	Sim	Não	Sempre	Sempre	Sempre	A maior parte do tempo	Sempre	Sempre	Nunca	[20-24]	Aplicou-se em um grau considerável ou por uma boa parte do tempo	Aplicou-se em um grau considerável ou por uma boa parte do tempo	Aplicou-se muito ou na maioria do tempo	Aplicou-se em um grau considerável ou por uma boa parte do tempo	Aplicou-se em um grau considerável ou por uma boa parte do tempo	Aplicou-se em um grau considerável ou por uma boa parte do tempo	Aplicou-se em um grau considerável ou por uma boa parte do tempo
Masculino	28	PA	Solteiro	Sem filhos	2 pessoas	Profissional Autônomo	Graduação	Não	Outros motivos	Não	Normal	Não	Não	Não	Não	Sim	Não	Não	Concordo	Concordo	Sim	Sim	Sim	Redes sociais	Muito satisfeito	Sim	Muito confiante	Pouco confiante	Muito provável	Muito provável	Muito preocupado	Não tenho filhos nesta faixa etária	Sim	Parente	A maior parte do tempo	Nunca	A maior parte do tempo	A maior parte do tempo	A maior parte do tempo	Sempre	Às vezes	[20-24]	Aplicou-se em algum grau ou por pouco tempo	Aplicou-se em algum grau ou por pouco tempo	Aplicou-se em algum grau ou por pouco tempo	Aplicou-se em um grau considerável ou por uma boa parte do tempo	Aplicou-se em algum grau ou por pouco tempo	Não se aplicou de maneira alguma	Aplicou-se muito ou na maioria do tempo
Feminino	27	SP	Solteiro	Sem filhos	3 a 5 pessoas	Desempregado	Graduação	Não	Nem eu e nem parentes fizemos teste para a COVID-19	Não	Normal	Sim	Não	Não	Não	Não	Não	Não	Concordo	Concordo	Sim	Sim	Não	Televisão	Não muito satisfeito	Não	Pouco confiante	Pouco confiante	Algo provável	Não sei	Muito preocupado	Não tenho filhos nesta faixa etária	Sim	Não	Sempre	Às vezes	Sempre	Sempre	Às vezes	Sempre	Sempre	[20-24]	Aplicou-se em um grau considerável ou por uma boa parte do tempo	Não se aplicou de maneira alguma	Não se aplicou de maneira alguma	Não se aplicou de maneira alguma	Aplicou-se em um grau considerável ou por uma boa parte do tempo	Aplicou-se em algum grau ou por pouco tempo	Não se aplicou de maneira alguma
Feminino	34	SP	Casado	Tem filhos com 16 anos ou idade inferior	3 a 5 pessoas	Empregado	Graduação	Não	Nem eu e nem parentes fizemos teste para a COVID-19	Sim	Normal	Não	Sim	Sim, ambos (psicológico e médico)	Não	Não	Não	Não	Concordo	Concordo	Sim	Sim	Sim	Órgãos oficiais (ex., Ministério da Saúde, Secretarias de Saúde etc.)	Não muito satisfeito	Sim	Muito confiante	Muito confiante	Algo provável	Não sei	Muito preocupado	Muito preocupado	Sim	Não	Sempre	Sempre	Sempre	Sempre	A maior parte do tempo	Sempre	Nunca	[20-24]	Aplicou-se em algum grau ou por pouco tempo	Não se aplicou de maneira alguma	Não se aplicou de maneira alguma	Não se aplicou de maneira alguma	Aplicou-se em um grau considerável ou por uma boa parte do tempo	Aplicou-se em algum grau ou por pouco tempo	Não se aplicou de maneira alguma
Feminino	38	SP	Divorciado	Tem filhos com 16 anos ou idade inferior	3 a 5 pessoas	Profissional Autônomo	Graduação	Parente	Graves (precisou internação / UTI)	Não	Normal	Não	Sim	Não	Não	Não	Não	Não	Não sei	Não sei	Sim	Sim	Sim	Redes sociais	Ligeiramente satisfeito	Sim	Pouco confiante	Não confiante	Pouco provável	Algo provável	Muito preocupado	Muito preocupado	Sim	Não	Sempre	Sempre	Sempre	A maior parte do tempo	Às vezes	A maior parte do tempo	Nunca	[10-19]	Aplicou-se em algum grau ou por pouco tempo	Não se aplicou de maneira alguma	Aplicou-se em algum grau ou por pouco tempo	Aplicou-se em algum grau ou por pouco tempo	Aplicou-se em algum grau ou por pouco tempo	Aplicou-se em algum grau ou por pouco tempo	Não se aplicou de maneira alguma
Masculino	21	MA	Solteiro	Sem filhos	2 pessoas	Estudante	Graduação	Não	Nem eu e nem parentes fizemos teste para a COVID-19	Não	Normal	Sim	Não	Não	Não	Não	Não	Não	Concordo	Concordo	Sim	Sim	Sim	Redes sociais	Não muito satisfeito	Sim	Pouco confiante	Pouco confiante	Algo provável	Pouco provável	Muito preocupado	Não tenho filhos nesta faixa etária	Sim	Não	A maior parte do tempo	Sempre	Sempre	A maior parte do tempo	Sempre	A maior parte do tempo	Nunca	[20-24]	Não se aplicou de maneira alguma	Não se aplicou de maneira alguma	Aplicou-se muito ou na maioria do tempo	Não se aplicou de maneira alguma	Aplicou-se muito ou na maioria do tempo	Aplicou-se em um grau considerável ou por uma boa parte do tempo	Não se aplicou de maneira alguma
Feminino	39	PA	Solteiro	Sem filhos	1 pessoa	Empregado	Graduação	Parente	Sintomas leves	Sim	Normal	Não	Não	Sim, atendimento médico	Sim	Sim	Não	Sim	Concordo	Concordo	Sim	Sim	Sim	Órgãos oficiais (ex., Ministério da Saúde, Secretarias de Saúde etc.)	Ligeiramente satisfeito	Sim	Pouco confiante	Muito confiante	Muito provável	Muito provável	Muito preocupado	Não tenho filhos nesta faixa etária	Sim	Amigo	Sempre	Sempre	Sempre	Sempre	Sempre	Sempre	Nunca	[20-24]	Aplicou-se em algum grau ou por pouco tempo	Não se aplicou de maneira alguma	Aplicou-se em algum grau ou por pouco tempo	Não se aplicou de maneira alguma	Aplicou-se em um grau considerável ou por uma boa parte do tempo	Não se aplicou de maneira alguma	Não se aplicou de maneira alguma
Feminino	22	SP	Solteiro	Sem filhos	3 a 5 pessoas	Empregado	Graduação	Não	Nem eu e nem parentes fizemos teste para a COVID-19	Não	Normal	Não	Não	Não	Não	Não	Não	Sim	Concordo	Concordo	Sim	Sim	Sim	Redes sociais	Insatisfeito	Sim	Muito confiante	Pouco confiante	Algo provável	Pouco provável	Pouco preocupado	Não tenho filhos nesta faixa etária	Sim	Não	A maior parte do tempo	Sempre	A maior parte do tempo	Às vezes	Às vezes	A maior parte do tempo	Às vezes	[20-24]	Aplicou-se em algum grau ou por pouco tempo	Não se aplicou de maneira alguma	Aplicou-se em algum grau ou por pouco tempo	Não se aplicou de maneira alguma	Aplicou-se em algum grau ou por pouco tempo	Não se aplicou de maneira alguma	Não se aplicou de maneira alguma
Feminino	32	SP	Casado	Tem filhos com 16 anos ou idade inferior	3 a 5 pessoas	Profissional Autônomo	Ensino Médio	Não	Nem eu e nem parentes fizemos teste para a COVID-19	Não	Normal	Sim	Não	Não	Não	Não	Não	Não	Concordo	Discordo	Sim	Sim	Sim	Órgãos oficiais (ex., Ministério da Saúde, Secretarias de Saúde etc.)	Não muito satisfeito	Sim	Muito confiante	Muito confiante	Pouco provável	Algo provável	Muito preocupado	Pouco preocupado	Não	Não	Sempre	Sempre	Sempre	A maior parte do tempo	Sempre	Sempre	A maior parte do tempo	[20-24]	Aplicou-se em um grau considerável ou por uma boa parte do tempo	Não se aplicou de maneira alguma	Aplicou-se em algum grau ou por pouco tempo	Aplicou-se em algum grau ou por pouco tempo	Aplicou-se muito ou na maioria do tempo	Não se aplicou de maneira alguma	Não se aplicou de maneira alguma
Feminino	29	SP	Solteiro	Sem filhos	2 pessoas	Empregado	Graduação	Eu	Outros motivos	Sim	Fraco/Muito fraco	Sim	Sim	Sim, atendimento médico	Não	Sim	Sim	Sim	Concordo	Concordo	Sim	Sim	Sim	Órgãos oficiais (ex., Ministério da Saúde, Secretarias de Saúde etc.)	Insatisfeito	Sim	Muito confiante	Pouco confiante	Muito provável	Algo provável	Muito preocupado	Não tenho filhos nesta faixa etária	Sim	Amigo	Sempre	Sempre	Sempre	Sempre	Sempre	Sempre	Nunca	[10-19]	Aplicou-se em algum grau ou por pouco tempo	Aplicou-se em algum grau ou por pouco tempo	Aplicou-se em algum grau ou por pouco tempo	Aplicou-se em algum grau ou por pouco tempo	Aplicou-se em algum grau ou por pouco tempo	Aplicou-se em algum grau ou por pouco tempo	Não se aplicou de maneira alguma
Feminino	21	SP	Solteiro	Sem filhos	3 a 5 pessoas	Empregado	Graduação	Não	Nem eu e nem parentes fizemos teste para a COVID-19	Não	Normal	Não	Sim	Não	Não	Não	Não	Não	Concordo	Concordo	Sim	Sim	Sim	Redes sociais	Ligeiramente satisfeito	Sim	Muito confiante	Pouco confiante	Improvável	Muito provável	Muito preocupado	Não tenho filhos nesta faixa etária	Sim	Não	A maior parte do tempo	Sempre	Sempre	Às vezes	Sempre	Sempre	Às vezes	[20-24]	Aplicou-se em algum grau ou por pouco tempo	Não se aplicou de maneira alguma	Aplicou-se em algum grau ou por pouco tempo	Aplicou-se em algum grau ou por pouco tempo	Aplicou-se em um grau considerável ou por uma boa parte do tempo	Aplicou-se em algum grau ou por pouco tempo	Não se aplicou de maneira alguma
Feminino	20	SP	Solteiro	Sem filhos	2 pessoas	Estudante	Graduação	Não	Nem eu e nem parentes fizemos teste para a COVID-19	Não	Normal	Sim	Sim	Não	Não	Não	Sim	Sim	Não sei	Não sei	Sim	Sim	Sim	Televisão	Ligeiramente satisfeito	Sim	Pouco confiante	Não confiante	Muito provável	Pouco provável	Muito preocupado	Não tenho filhos nesta faixa etária	Sim	Não	Sempre	A maior parte do tempo	A maior parte do tempo	Às vezes	Sempre	A maior parte do tempo	Nunca	[20-24]	Não se aplicou de maneira alguma	Não se aplicou de maneira alguma	Aplicou-se em um grau considerável ou por uma boa parte do tempo	Aplicou-se em algum grau ou por pouco tempo	Aplicou-se muito ou na maioria do tempo	Aplicou-se muito ou na maioria do tempo	Aplicou-se em um grau considerável ou por uma boa parte do tempo
Feminino	21	SP	Solteiro	Sem filhos	2 pessoas	Desempregado	Graduação	Não	Nem eu e nem parentes fizemos teste para a COVID-19	Não	Normal	Não	Não	Não	Não	Não	Não	Não	Não sei	Concordo	Sim	Sim	Não	Órgãos oficiais (ex., Ministério da Saúde, Secretarias de Saúde etc.)	Insatisfeito	Sim	Pouco confiante	Pouco confiante	Não sei	Algo provável	Muito preocupado	Não tenho filhos nesta faixa etária	Sim	Não	Sempre	Sempre	Sempre	A maior parte do tempo	Sempre	A maior parte do tempo	Às vezes	[20-24]	Aplicou-se em um grau considerável ou por uma boa parte do tempo	Não se aplicou de maneira alguma	Aplicou-se muito ou na maioria do tempo	Não se aplicou de maneira alguma	Aplicou-se em algum grau ou por pouco tempo	Aplicou-se em algum grau ou por pouco tempo	Não se aplicou de maneira alguma
Feminino	23	SP	Solteiro	Sem filhos	2 pessoas	Profissional Autônomo	Graduação	Não	Nem eu e nem parentes fizemos teste para a COVID-19	Não	Normal	Não	Sim	Não	Não	Não	Não	Não	Concordo	Concordo	Sim	Sim	Sim	Órgãos oficiais (ex., Ministério da Saúde, Secretarias de Saúde etc.)	Ligeiramente satisfeito	Sim	Pouco confiante	Pouco confiante	Algo provável	Algo provável	Muito preocupado	Não tenho filhos nesta faixa etária	Sim	Não	Sempre	Às vezes	Sempre	Às vezes	Sempre	Sempre	Nunca	[20-24]	Aplicou-se em algum grau ou por pouco tempo	Não se aplicou de maneira alguma	Aplicou-se em algum grau ou por pouco tempo	Aplicou-se em algum grau ou por pouco tempo	Aplicou-se em um grau considerável ou por uma boa parte do tempo	Aplicou-se em algum grau ou por pouco tempo	Aplicou-se em algum grau ou por pouco tempo
Feminino	22	SP	Solteiro	Sem filhos	3 a 5 pessoas	Estudante	Graduação	Não	Nem eu e nem parentes fizemos teste para a COVID-19	Não	Normal	Não	Sim	Não	Não	Sim	Não	Não	Concordo	Concordo	Sim	Sim	Não	Redes sociais	Não muito satisfeito	Sim	Muito confiante	Muito confiante	Algo provável	Pouco provável	Muito preocupado	Não tenho filhos nesta faixa etária	Sim	Não	Sempre	Sempre	Sempre	Sempre	Sempre	Sempre	Nunca	[20-24]	Aplicou-se em um grau considerável ou por uma boa parte do tempo	Aplicou-se muito ou na maioria do tempo	Aplicou-se muito ou na maioria do tempo	Aplicou-se em algum grau ou por pouco tempo	Aplicou-se muito ou na maioria do tempo	Aplicou-se muito ou na maioria do tempo	Aplicou-se muito ou na maioria do tempo
Feminino	35	SP	Solteiro	Sem filhos	1 pessoa	Profissional Autônomo	Graduação	Parente	Outros motivos	Não	Bom/Muito bom	Não	Sim	Não	Não	Sim	Não	Não	Concordo	Concordo	Sim	Não	Sim	Redes sociais	Insatisfeito	Sim	Pouco confiante	Pouco confiante	Algo provável	Muito provável	Pouco preocupado	Não tenho filhos nesta faixa etária	Não	Amigo	Sempre	A maior parte do tempo	Sempre	Sempre	Sempre	Sempre	Às vezes	[10-19]	Aplicou-se em um grau considerável ou por uma boa parte do tempo	Aplicou-se em um grau considerável ou por uma boa parte do tempo	Aplicou-se em um grau considerável ou por uma boa parte do tempo	Não se aplicou de maneira alguma	Aplicou-se em algum grau ou por pouco tempo	Aplicou-se em algum grau ou por pouco tempo	Não se aplicou de maneira alguma
Feminino	44	RJ	Casado	Tem filhos com idade superior a 16 anos	2 pessoas	Empregado	Ensino Médio	Não	Nem eu e nem parentes fizemos teste para a COVID-19	Não	Normal	Não	Sim	Não	Não	Não	Não	Não	Concordo	Concordo	Sim	Sim	Sim	Televisão	Ligeiramente satisfeito	Sim	Pouco confiante	Pouco confiante	Algo provável	Algo provável	Muito preocupado	Muito preocupado	Sim	Não	Sempre	Sempre	Sempre	Sempre	Sempre	Sempre	Nunca	[20-24]	Aplicou-se em algum grau ou por pouco tempo	Aplicou-se em algum grau ou por pouco tempo	Aplicou-se muito ou na maioria do tempo	Aplicou-se em algum grau ou por pouco tempo	Aplicou-se em um grau considerável ou por uma boa parte do tempo	Não se aplicou de maneira alguma	Não se aplicou de maneira alguma
Feminino	38	SP	Casado	Sem filhos	2 pessoas	Empregado	Doutoramento	Não	Nem eu e nem parentes fizemos teste para a COVID-19	Não	Normal	Não	Sim	Não	Não	Não	Não	Não	Concordo	Concordo	Sim	Sim	Sim	Televisão	Não muito satisfeito	Sim	Muito confiante	Pouco confiante	Pouco provável	Muito provável	Muito preocupado	Não tenho filhos nesta faixa etária	Sim	Não	Sempre	Sempre	Sempre	Sempre	Sempre	Sempre	Nunca	[10-19]	Aplicou-se em algum grau ou por pouco tempo	Não se aplicou de maneira alguma	Não se aplicou de maneira alguma	Não se aplicou de maneira alguma	Não se aplicou de maneira alguma	Aplicou-se em algum grau ou por pouco tempo	Não se aplicou de maneira alguma
Feminino	20	SP	Casado	Sem filhos	3 a 5 pessoas	Empregado	Ensino Médio	Parente	Graves (precisou internação / UTI)	Não	Normal	Não	Sim	Não	Não	Não	Não	Não	Concordo	Não sei	Sim	Sim	Sim	Redes sociais	Ligeiramente satisfeito	Sim	Muito confiante	Pouco confiante	Algo provável	Algo provável	Muito preocupado	Não tenho filhos nesta faixa etária	Não sei opnar	Parente	A maior parte do tempo	A maior parte do tempo	A maior parte do tempo	A maior parte do tempo	Às vezes	Sempre	Às vezes	[20-24]	Aplicou-se em um grau considerável ou por uma boa parte do tempo	Aplicou-se em algum grau ou por pouco tempo	Aplicou-se em algum grau ou por pouco tempo	Aplicou-se em algum grau ou por pouco tempo	Aplicou-se muito ou na maioria do tempo	Aplicou-se em algum grau ou por pouco tempo	Não se aplicou de maneira alguma
Feminino	20	SP	Casado	Sem filhos	3 a 5 pessoas	Empregado	Ensino Médio	Parente	Graves (precisou internação / UTI)	Não	Normal	Não	Sim	Não	Não	Não	Não	Não	Concordo	Não sei	Sim	Sim	Sim	Redes sociais	Ligeiramente satisfeito	Sim	Muito confiante	Pouco confiante	Algo provável	Algo provável	Muito preocupado	Não tenho filhos nesta faixa etária	Não sei opnar	Parente	A maior parte do tempo	A maior parte do tempo	A maior parte do tempo	A maior parte do tempo	Às vezes	Sempre	Às vezes	[20-24]	Aplicou-se em um grau considerável ou por uma boa parte do tempo	Aplicou-se em algum grau ou por pouco tempo	Aplicou-se em algum grau ou por pouco tempo	Aplicou-se em algum grau ou por pouco tempo	Aplicou-se muito ou na maioria do tempo	Aplicou-se em algum grau ou por pouco tempo	Não se aplicou de maneira alguma
Feminino	54	SP	Casado	Tem filhos com idade superior a 16 anos	3 a 5 pessoas	Empregado	Graduação	Não	Nem eu e nem parentes fizemos teste para a COVID-19	Sim	Bom/Muito bom	Sim	Sim	Não	Não	Não	Sim	Não	Concordo	Concordo	Sim	Sim	Sim	Televisão	Não muito satisfeito	Sim	Muito confiante	Muito confiante	Algo provável	Pouco provável	Muito preocupado	Não tenho filhos nesta faixa etária	Sim	Amigo	Sempre	Sempre	Sempre	Sempre	Sempre	Sempre	Nunca	[20-24]	Aplicou-se em um grau considerável ou por uma boa parte do tempo	Aplicou-se em um grau considerável ou por uma boa parte do tempo	Aplicou-se em algum grau ou por pouco tempo	Não se aplicou de maneira alguma	Aplicou-se em algum grau ou por pouco tempo	Aplicou-se em algum grau ou por pouco tempo	Não se aplicou de maneira alguma
Feminino	22	SP	Solteiro	Sem filhos	3 a 5 pessoas	Profissional Autônomo	Graduação	Não	Nem eu e nem parentes fizemos teste para a COVID-19	Não	Normal	Não	Sim	Não	Não	Sim	Sim	Sim	Concordo	Concordo	Sim	Sim	Sim	Órgãos oficiais (ex., Ministério da Saúde, Secretarias de Saúde etc.)	Não sei	Sim	Pouco confiante	Pouco confiante	Muito provável	Não sei	Muito preocupado	Não tenho filhos nesta faixa etária	Sim	Não	A maior parte do tempo	A maior parte do tempo	Sempre	A maior parte do tempo	Sempre	Sempre	Nunca	[10-19]	Aplicou-se em um grau considerável ou por uma boa parte do tempo	Aplicou-se em um grau considerável ou por uma boa parte do tempo	Aplicou-se muito ou na maioria do tempo	Aplicou-se em algum grau ou por pouco tempo	Aplicou-se muito ou na maioria do tempo	Aplicou-se em algum grau ou por pouco tempo	Aplicou-se em algum grau ou por pouco tempo
Feminino	31	SP	Solteiro	Sem filhos	3 a 5 pessoas	Profissional Autônomo	Graduação	Não	Nem eu e nem parentes fizemos teste para a COVID-19	Não	Normal	Não	Não	Não	Não	Não	Não	Não	Concordo	Concordo	Sim	Sim	Sim	Órgãos oficiais (ex., Ministério da Saúde, Secretarias de Saúde etc.)	Muito satisfeito	Sim	Muito confiante	Muito confiante	Pouco provável	Muito provável	Pouco preocupado	Não tenho filhos nesta faixa etária	Sim	Não	Sempre	Sempre	Sempre	A maior parte do tempo	Sempre	Sempre	Nunca	[20-24]	Aplicou-se em algum grau ou por pouco tempo	Não se aplicou de maneira alguma	Não se aplicou de maneira alguma	Aplicou-se em algum grau ou por pouco tempo	Aplicou-se em algum grau ou por pouco tempo	Não se aplicou de maneira alguma	Não se aplicou de maneira alguma
Feminino	38	SP	Casado	Tem filhos com 16 anos ou idade inferior	3 a 5 pessoas	Empregado	Graduação	Parente	Graves (precisou internação / UTI)	Não	Normal	Sim	Sim	Não	Não	Sim	Sim	Sim	Concordo	Concordo	Sim	Sim	Sim	Televisão	Não muito satisfeito	Sim	Pouco confiante	Pouco confiante	Pouco provável	Algo provável	Muito preocupado	Muito preocupado	Sim	Não	Sempre	Sempre	Sempre	A maior parte do tempo	A maior parte do tempo	Sempre	Nunca	[20-24]	Aplicou-se em algum grau ou por pouco tempo	Aplicou-se em algum grau ou por pouco tempo	Aplicou-se em um grau considerável ou por uma boa parte do tempo	Aplicou-se em um grau considerável ou por uma boa parte do tempo	Aplicou-se em um grau considerável ou por uma boa parte do tempo	Aplicou-se muito ou na maioria do tempo	Não se aplicou de maneira alguma
Feminino	55	SP	Casado	Tem filhos com idade superior a 16 anos	3 a 5 pessoas	Empregado	Graduação	Não	Nem eu e nem parentes fizemos teste para a COVID-19	Não	Bom/Muito bom	Sim	Sim	Sim, atendimento psicológico	Não	Não	Não	Não	Concordo	Concordo	Sim	Sim	Não	Televisão	Insatisfeito	Sim	Muito confiante	Muito confiante	Pouco provável	Algo provável	Muito preocupado	Não tenho filhos nesta faixa etária	Sim	Não	Sempre	Sempre	Sempre	A maior parte do tempo	Sempre	Sempre	Às vezes	[20-24]	Aplicou-se em algum grau ou por pouco tempo	Não se aplicou de maneira alguma	Não se aplicou de maneira alguma	Aplicou-se em algum grau ou por pouco tempo	Aplicou-se em algum grau ou por pouco tempo	Aplicou-se em algum grau ou por pouco tempo	Não se aplicou de maneira alguma
Feminino	41	PB	Solteiro	Tem filhos com 16 anos ou idade inferior	3 a 5 pessoas	Empregado	Graduação	Não	Outros motivos	Sim	Normal	Não	Sim	Não	Não	Sim	Não	Não	Concordo	Concordo	Sim	Sim	Sim	Redes sociais	Ligeiramente satisfeito	Sim	Pouco confiante	Pouco confiante	Algo provável	Muito provável	Muito preocupado	Muito preocupado	Sim	Não	A maior parte do tempo	A maior parte do tempo	A maior parte do tempo	A maior parte do tempo	A maior parte do tempo	A maior parte do tempo	Às vezes	[20-24]	Aplicou-se em algum grau ou por pouco tempo	Não se aplicou de maneira alguma	Não se aplicou de maneira alguma	Não se aplicou de maneira alguma	Não se aplicou de maneira alguma	Não se aplicou de maneira alguma	Não se aplicou de maneira alguma
Feminino	33	SP	Casado	Sem filhos	2 pessoas	Desempregado	Graduação	Não	Nem eu e nem parentes fizemos teste para a COVID-19	Não	Normal	Sim	Não	Não	Não	Não	Sim	Sim	Não sei	Não sei	Sim	Sim	Sim	Outras fontes	Muito satisfeito	Sim	Muito confiante	Muito confiante	Pouco provável	Não sei	Muito preocupado	Não tenho filhos nesta faixa etária	Sim	Não	Sempre	Sempre	Sempre	A maior parte do tempo	Sempre	Sempre	Nunca	[20-24]	Aplicou-se em algum grau ou por pouco tempo	Não se aplicou de maneira alguma	Aplicou-se muito ou na maioria do tempo	Aplicou-se em um grau considerável ou por uma boa parte do tempo	Aplicou-se em um grau considerável ou por uma boa parte do tempo	Aplicou-se em algum grau ou por pouco tempo	Não se aplicou de maneira alguma
Feminino	22	AM	Solteiro	Sem filhos	3 a 5 pessoas	Estudante	Graduação	Parente	Moderados	Não	Normal	Não	Não	Sim, atendimento médico	Não	Sim	Sim	Sim	Concordo	Discordo	Sim	Sim	Sim	Familiares	Ligeiramente satisfeito	Sim	Muito confiante	Muito confiante	Muito provável	Algo provável	Muito preocupado	Não tenho filhos nesta faixa etária	Sim	Não	A maior parte do tempo	A maior parte do tempo	Sempre	Às vezes	Sempre	Sempre	Nunca	[0-9]	Aplicou-se em algum grau ou por pouco tempo	Aplicou-se em algum grau ou por pouco tempo	Aplicou-se muito ou na maioria do tempo	Aplicou-se em algum grau ou por pouco tempo	Aplicou-se muito ou na maioria do tempo	Aplicou-se muito ou na maioria do tempo	Aplicou-se em algum grau ou por pouco tempo
Masculino	45	PA	Solteiro	Sem filhos	1 pessoa	Profissional Autônomo	Graduação	Eu	Sintomas leves	Sim	Normal	Não	Não	Sim, atendimento médico	Sim	Não	Não	Sim	Não sei	Concordo	Sim	Sim	Sim	Televisão	Não muito satisfeito	Sim	Muito confiante	Muito confiante	Algo provável	Muito provável	Muito preocupado	Não tenho filhos nesta faixa etária	Sim	Amigo	Sempre	Sempre	Sempre	Às vezes	Sempre	Sempre	Nunca	[20-24]	Aplicou-se em um grau considerável ou por uma boa parte do tempo	Não se aplicou de maneira alguma	Aplicou-se em um grau considerável ou por uma boa parte do tempo	Aplicou-se em algum grau ou por pouco tempo	Aplicou-se em algum grau ou por pouco tempo	Aplicou-se em algum grau ou por pouco tempo	Aplicou-se em algum grau ou por pouco tempo
Feminino	51	SP	Solteiro	Sem filhos	3 a 5 pessoas	Empregado	Graduação	Parente	Sintomas leves	Não	Normal	Não	Sim	Não	Não	Sim	Não	Sim	Concordo	Concordo	Sim	Sim	Sim	Televisão	Não muito satisfeito	Sim	Não confiante	Não confiante	Muito provável	Não sei	Muito preocupado	Não tenho filhos nesta faixa etária	Sim	Amigo	Sempre	Sempre	Sempre	Sempre	Sempre	Sempre	Sempre	[0-9]	Aplicou-se em algum grau ou por pouco tempo	Não se aplicou de maneira alguma	Aplicou-se em algum grau ou por pouco tempo	Não se aplicou de maneira alguma	Não se aplicou de maneira alguma	Não se aplicou de maneira alguma	Não se aplicou de maneira alguma
Feminino	43	SP	Casado	Tem filhos com 16 anos ou idade inferior	3 a 5 pessoas	Profissional Autônomo	Ensino Médio	Não	Nem eu e nem parentes fizemos teste para a COVID-19	Não	Fraco/Muito fraco	Não	Não	Não	Não	Não	Sim	Não	Concordo	Não sei	Sim	Sim	Sim	Televisão	Insatisfeito	Sim	Pouco confiante	Pouco confiante	Muito provável	Não sei	Muito preocupado	Muito preocupado	Não	Não	Sempre	Às vezes	Sempre	Sempre	Sempre	Sempre	Às vezes	[0-9]	Aplicou-se em um grau considerável ou por uma boa parte do tempo	Aplicou-se em algum grau ou por pouco tempo	Aplicou-se em algum grau ou por pouco tempo	Não se aplicou de maneira alguma	Aplicou-se em algum grau ou por pouco tempo	Aplicou-se em algum grau ou por pouco tempo	Não se aplicou de maneira alguma
Feminino	50	SP	Casado	Tem filhos com idade superior a 16 anos	3 a 5 pessoas	Empregado	Ensino Médio	Eu	Sintomas leves	Sim	Normal	Sim	Não	Não	Sim	Sim	Sim	Sim	Não sei	Concordo	Sim	Sim	Sim	Televisão	Muito satisfeito	Sim	Pouco confiante	Muito confiante	Muito provável	Algo provável	Muito preocupado	Muito preocupado	Sim	Amigo	Sempre	Nunca	Sempre	A maior parte do tempo	A maior parte do tempo	Sempre	Nunca	[20-24]	Aplicou-se em um grau considerável ou por uma boa parte do tempo	Não se aplicou de maneira alguma	Aplicou-se muito ou na maioria do tempo	Aplicou-se em um grau considerável ou por uma boa parte do tempo	Aplicou-se em um grau considerável ou por uma boa parte do tempo	Não se aplicou de maneira alguma	Não se aplicou de maneira alguma
Feminino	44	SP	Divorciado	Tem filhos com 16 anos ou idade inferior	2 pessoas	Empregado	Graduação	Não	Nem eu e nem parentes fizemos teste para a COVID-19	Não	Normal	Não	Sim	Não	Não	Não	Não	Não	Concordo	Concordo	Sim	Sim	Não	Redes sociais	Insatisfeito	Sim	Muito confiante	Muito confiante	Pouco provável	Algo provável	Muito preocupado	Muito preocupado	Sim	Não	Sempre	Sempre	Sempre	Sempre	Sempre	Sempre	Nunca	[10-19]	Aplicou-se em algum grau ou por pouco tempo	Não se aplicou de maneira alguma	Não se aplicou de maneira alguma	Aplicou-se em algum grau ou por pouco tempo	Não se aplicou de maneira alguma	Aplicou-se em um grau considerável ou por uma boa parte do tempo	Não se aplicou de maneira alguma
Feminino	36	SP	Casado	Sem filhos	2 pessoas	Empregado	Mestrado	Não	Nem eu e nem parentes fizemos teste para a COVID-19	Não	Normal	Sim	Sim	Sim, atendimento psicológico	Não	Sim	Sim	Sim	Concordo	Concordo	Sim	Sim	Sim	Órgãos oficiais (ex., Ministério da Saúde, Secretarias de Saúde etc.)	Insatisfeito	Sim	Pouco confiante	Pouco confiante	Algo provável	Não sei	Pouco preocupado	Não tenho filhos nesta faixa etária	Sim	Não	A maior parte do tempo	Sempre	Sempre	A maior parte do tempo	A maior parte do tempo	Sempre	A maior parte do tempo	[10-19]	Aplicou-se em um grau considerável ou por uma boa parte do tempo	Não se aplicou de maneira alguma	Aplicou-se em algum grau ou por pouco tempo	Aplicou-se em algum grau ou por pouco tempo	Não se aplicou de maneira alguma	Aplicou-se em algum grau ou por pouco tempo	Aplicou-se em algum grau ou por pouco tempo
Masculino	57	AM	Casado	Tem filhos com idade superior a 16 anos	3 a 5 pessoas	Empregado	Graduação	Não	Nem eu e nem parentes fizemos teste para a COVID-19	Não	Normal	Sim	Sim	Não	Não	Não	Sim	Não	Concordo	Concordo	Sim	Sim	Sim	Órgãos oficiais (ex., Ministério da Saúde, Secretarias de Saúde etc.)	Não muito satisfeito	Sim	Pouco confiante	Não confiante	Algo provável	Não sei	Muito preocupado	Não tenho filhos nesta faixa etária	Sim	Não	Sempre	A maior parte do tempo	Sempre	Sempre	Sempre	Sempre	Nunca	[10-19]	Aplicou-se em algum grau ou por pouco tempo	Aplicou-se em algum grau ou por pouco tempo	Não se aplicou de maneira alguma	Não se aplicou de maneira alguma	Não se aplicou de maneira alguma	Não se aplicou de maneira alguma	Não se aplicou de maneira alguma
Feminino	33	SP	Casado	Sem filhos	2 pessoas	Profissional Autônomo	Graduação	Não	Nem eu e nem parentes fizemos teste para a COVID-19	Não	Normal	Não	Sim	Não	Não	Não	Não	Não	Concordo	Concordo	Sim	Sim	Sim	Órgãos oficiais (ex., Ministério da Saúde, Secretarias de Saúde etc.)	Não muito satisfeito	Sim	Pouco confiante	Pouco confiante	Algo provável	Algo provável	Muito preocupado	Não tenho filhos nesta faixa etária	Sim	Não	Sempre	Sempre	Sempre	Sempre	Sempre	Sempre	Nunca	[20-24]	Não se aplicou de maneira alguma	Não se aplicou de maneira alguma	Aplicou-se em algum grau ou por pouco tempo	Não se aplicou de maneira alguma	Aplicou-se em um grau considerável ou por uma boa parte do tempo	Aplicou-se em algum grau ou por pouco tempo	Não se aplicou de maneira alguma
Feminino	24	GO	Solteiro	Sem filhos	2 pessoas	Profissional Autônomo	Graduação	Não	Nem eu e nem parentes fizemos teste para a COVID-19	Sim	Normal	Não	Sim	Não	Não	Não	Não	Não	Concordo	Concordo	Sim	Sim	Sim	Televisão	Não muito satisfeito	Sim	Pouco confiante	Pouco confiante	Pouco provável	Muito provável	Muito preocupado	Não tenho filhos nesta faixa etária	Sim	Não	Sempre	Sempre	Sempre	Sempre	Sempre	Sempre	Nunca	[20-24]	Aplicou-se em algum grau ou por pouco tempo	Não se aplicou de maneira alguma	Não se aplicou de maneira alguma	Aplicou-se em algum grau ou por pouco tempo	Aplicou-se muito ou na maioria do tempo	Aplicou-se em algum grau ou por pouco tempo	Não se aplicou de maneira alguma
Feminino	24	SP	Solteiro	Sem filhos	3 a 5 pessoas	Empregado	Graduação	Parente	Outros motivos	Sim	Normal	Não	Sim	Sim, atendimento psicológico	Não	Não	Não	Não	Concordo	Concordo	Sim	Sim	Sim	Órgãos oficiais (ex., Ministério da Saúde, Secretarias de Saúde etc.)	Não muito satisfeito	Sim	Muito confiante	Muito confiante	Pouco provável	Muito provável	Muito preocupado	Não tenho filhos nesta faixa etária	Sim	Não	Sempre	Sempre	Sempre	Sempre	Sempre	Sempre	Nunca	[20-24]	Aplicou-se em algum grau ou por pouco tempo	Não se aplicou de maneira alguma	Não se aplicou de maneira alguma	Não se aplicou de maneira alguma	Aplicou-se em algum grau ou por pouco tempo	Não se aplicou de maneira alguma	Não se aplicou de maneira alguma
Feminino	50	SP	Casado	Tem filhos com idade superior a 16 anos	3 a 5 pessoas	Profissional Autônomo	Ensino Médio	Não	Nem eu e nem parentes fizemos teste para a COVID-19	Não	Normal	Não	Sim	Não	Não	Não	Não	Não	Concordo	Concordo	Sim	Sim	Sim	Órgãos oficiais (ex., Ministério da Saúde, Secretarias de Saúde etc.)	Insatisfeito	Sim	Não confiante	Não confiante	Muito provável	Pouco provável	Muito preocupado	Muito preocupado	Sim	Não	Sempre	Sempre	Sempre	Sempre	Sempre	Sempre	Nunca	[20-24]	Aplicou-se em um grau considerável ou por uma boa parte do tempo	Aplicou-se em algum grau ou por pouco tempo	Aplicou-se em algum grau ou por pouco tempo	Aplicou-se em algum grau ou por pouco tempo	Aplicou-se em um grau considerável ou por uma boa parte do tempo	Aplicou-se em algum grau ou por pouco tempo	Não se aplicou de maneira alguma
Feminino	55	SP	Casado	Tem filhos com idade superior a 16 anos	3 a 5 pessoas	Empregado	Graduação	Eu	Outros motivos	Não	Bom/Muito bom	Sim	Sim	Não	Não	Sim	Não	Não	Concordo	Concordo	Sim	Sim	Sim	Órgãos oficiais (ex., Ministério da Saúde, Secretarias de Saúde etc.)	Não muito satisfeito	Sim	Não confiante	Não confiante	Não sei	Muito provável	Muito preocupado	Não tenho filhos nesta faixa etária	Não	Não	Sempre	Sempre	Sempre	Sempre	Sempre	Sempre	Às vezes	[20-24]	Não se aplicou de maneira alguma	Não se aplicou de maneira alguma	Não se aplicou de maneira alguma	Não se aplicou de maneira alguma	Não se aplicou de maneira alguma	Não se aplicou de maneira alguma	Não se aplicou de maneira alguma
Feminino	33	AM	Solteiro	Tem filhos com idade superior a 16 anos	6 pessoas ou mais	Empregado	Graduação	Não	Nem eu e nem parentes fizemos teste para a COVID-19	Sim	Normal	Não	Não	Sim, ambos (psicológico e médico)	Não	Sim	Não	Sim	Não sei	Não sei	Sim	Sim	Sim	Órgãos oficiais (ex., Ministério da Saúde, Secretarias de Saúde etc.)	Muito satisfeito	Sim	Pouco confiante	Pouco confiante	Algo provável	Algo provável	Muito preocupado	Pouco preocupado	Sim	Parente	Sempre	Sempre	Sempre	Sempre	A maior parte do tempo	A maior parte do tempo	Às vezes	[10-19]	Aplicou-se em algum grau ou por pouco tempo	Aplicou-se em algum grau ou por pouco tempo	Aplicou-se em algum grau ou por pouco tempo	Aplicou-se em um grau considerável ou por uma boa parte do tempo	Aplicou-se muito ou na maioria do tempo	Aplicou-se em algum grau ou por pouco tempo	Aplicou-se em algum grau ou por pouco tempo
Feminino	23	GO	Solteiro	Sem filhos	6 pessoas ou mais	Empregado	Graduação	Não	Nem eu e nem parentes fizemos teste para a COVID-19	Sim	Normal	Não	Sim	Sim, atendimento psicológico	Não	Não	Não	Não	Não sei	Não sei	Sim	Sim	Sim	Redes sociais	Não sei	Não	Pouco confiante	Pouco confiante	Pouco provável	Algo provável	Muito preocupado	Não tenho filhos nesta faixa etária	Sim	Não	A maior parte do tempo	Às vezes	A maior parte do tempo	Nunca	Às vezes	A maior parte do tempo	Nunca	[0-9]	Aplicou-se em um grau considerável ou por uma boa parte do tempo	Aplicou-se em um grau considerável ou por uma boa parte do tempo	Aplicou-se em um grau considerável ou por uma boa parte do tempo	Aplicou-se em um grau considerável ou por uma boa parte do tempo	Aplicou-se em um grau considerável ou por uma boa parte do tempo	Aplicou-se em um grau considerável ou por uma boa parte do tempo	Aplicou-se em algum grau ou por pouco tempo
Feminino	39	SP	Casado	Sem filhos	2 pessoas	Profissional Autônomo	Ensino Médio	Não	Nem eu e nem parentes fizemos teste para a COVID-19	Não	Fraco/Muito fraco	Sim	Não	Não	Não	Não	Sim	Não	Concordo	Concordo	Sim	Sim	Sim	Órgãos oficiais (ex., Ministério da Saúde, Secretarias de Saúde etc.)	Muito satisfeito	Sim	Muito confiante	Muito confiante	Pouco provável	Não sei	Muito preocupado	Não tenho filhos nesta faixa etária	Sim	Não	Sempre	Sempre	Sempre	Sempre	Sempre	Sempre	Nunca	[20-24]	Aplicou-se em um grau considerável ou por uma boa parte do tempo	Aplicou-se em algum grau ou por pouco tempo	Aplicou-se em algum grau ou por pouco tempo	Aplicou-se em algum grau ou por pouco tempo	Aplicou-se em algum grau ou por pouco tempo	Aplicou-se em algum grau ou por pouco tempo	Não se aplicou de maneira alguma
Feminino	44	SP	Solteiro	Sem filhos	6 pessoas ou mais	Profissional Autônomo	Graduação	Parente	Outros motivos	Não	Normal	Não	Sim	Não	Não	Não	Sim	Não	Concordo	Concordo	Sim	Sim	Sim	Outras fontes	Não muito satisfeito	Sim	Pouco confiante	Pouco confiante	Não sei	Não sei	Muito preocupado	Não tenho filhos nesta faixa etária	Sim	Não	Sempre	Sempre	A maior parte do tempo	A maior parte do tempo	Sempre	Sempre	Nunca	[20-24]	Não se aplicou de maneira alguma	Aplicou-se em algum grau ou por pouco tempo	Aplicou-se em algum grau ou por pouco tempo	Não se aplicou de maneira alguma	Aplicou-se em um grau considerável ou por uma boa parte do tempo	Aplicou-se em algum grau ou por pouco tempo	Não se aplicou de maneira alguma
Feminino	58	SP	Casado	Tem filhos com idade superior a 16 anos	3 a 5 pessoas	Empregado	Graduação	Não	Nem eu e nem parentes fizemos teste para a COVID-19	Não	Normal	Não	Sim	Não	Não	Não	Não	Não	Concordo	Concordo	Sim	Sim	Sim	Órgãos oficiais (ex., Ministério da Saúde, Secretarias de Saúde etc.)	Ligeiramente satisfeito	Sim	Muito confiante	Muito confiante	Pouco provável	Muito provável	Pouco preocupado	Não tenho filhos nesta faixa etária	Sim	Não	Sempre	A maior parte do tempo	Sempre	Sempre	Sempre	A maior parte do tempo	Às vezes	[20-24]	Não se aplicou de maneira alguma	Não se aplicou de maneira alguma	Não se aplicou de maneira alguma	Não se aplicou de maneira alguma	Não se aplicou de maneira alguma	Não se aplicou de maneira alguma	Não se aplicou de maneira alguma
Feminino	33	GO	Solteiro	Sem filhos	3 a 5 pessoas	Empregado	Graduação	Não	Nem eu e nem parentes fizemos teste para a COVID-19	Não	Normal	Não	Não	Não	Não	Não	Não	Não	Concordo	Concordo	Sim	Sim	Sim	Redes sociais	Não muito satisfeito	Sim	Pouco confiante	Pouco confiante	Pouco provável	Algo provável	Muito preocupado	Não tenho filhos nesta faixa etária	Não sei opnar	Não	Sempre	Sempre	Sempre	A maior parte do tempo	Às vezes	Sempre	Às vezes	[0-9]	Aplicou-se em um grau considerável ou por uma boa parte do tempo	Não se aplicou de maneira alguma	Aplicou-se muito ou na maioria do tempo	Não se aplicou de maneira alguma	Aplicou-se em um grau considerável ou por uma boa parte do tempo	Aplicou-se muito ou na maioria do tempo	Não se aplicou de maneira alguma
Feminino	55	SP	Casado	Tem filhos com idade superior a 16 anos	3 a 5 pessoas	Profissional Autônomo	Ensino Médio	Não	Nem eu e nem parentes fizemos teste para a COVID-19	Não	Normal	Sim	Sim	Não	Não	Não	Não	Não	Concordo	Concordo	Sim	Sim	Sim	Televisão	Muito satisfeito	Não	Muito confiante	Muito confiante	Algo provável	Algo provável	Muito preocupado	Muito preocupado	Sim	Não	A maior parte do tempo	A maior parte do tempo	A maior parte do tempo	A maior parte do tempo	A maior parte do tempo	Sempre	Nunca	[20-24]	Não se aplicou de maneira alguma	Não se aplicou de maneira alguma	Aplicou-se em algum grau ou por pouco tempo	Aplicou-se em algum grau ou por pouco tempo	Aplicou-se em algum grau ou por pouco tempo	Aplicou-se em algum grau ou por pouco tempo	Não se aplicou de maneira alguma
Feminino	45	GO	Casado	Tem filhos com 16 anos ou idade inferior	3 a 5 pessoas	Profissional Autônomo	Mestrado	Não	Nem eu e nem parentes fizemos teste para a COVID-19	Não	Bom/Muito bom	Não	Sim	Sim, atendimento psicológico	Não	Sim	Sim	Não	Concordo	Concordo	Sim	Sim	Sim	Outras fontes	Ligeiramente satisfeito	Sim	Muito confiante	Muito confiante	Muito provável	Não sei	Muito preocupado	Não estou preocupado	Não sei opnar	Não	Sempre	Sempre	Sempre	Sempre	Sempre	Sempre	Às vezes	[0-9]	Aplicou-se em algum grau ou por pouco tempo	Aplicou-se em algum grau ou por pouco tempo	Não se aplicou de maneira alguma	Não se aplicou de maneira alguma	Não se aplicou de maneira alguma	Aplicou-se em algum grau ou por pouco tempo	Não se aplicou de maneira alguma
Feminino	38	PB	Casado	Tem filhos com 16 anos ou idade inferior	6 pessoas ou mais	Empregado	Graduação	Não	Nem eu e nem parentes fizemos teste para a COVID-19	Não	Bom/Muito bom	Não	Sim	Não	Não	Não	Sim	Não	Concordo	Concordo	Sim	Sim	Sim	Televisão	Não muito satisfeito	Sim	Muito confiante	Muito confiante	Algo provável	Algo provável	Muito preocupado	Muito preocupado	Sim	Não	Sempre	Sempre	Sempre	A maior parte do tempo	A maior parte do tempo	A maior parte do tempo	Nunca	[0-9]	Não se aplicou de maneira alguma	Não se aplicou de maneira alguma	Não se aplicou de maneira alguma	Aplicou-se em algum grau ou por pouco tempo	Não se aplicou de maneira alguma	Não se aplicou de maneira alguma	Não se aplicou de maneira alguma
Feminino	49	GO	Casado	Tem filhos com 16 anos ou idade inferior	3 a 5 pessoas	Profissional Autônomo	Graduação	Parente	Sintomas leves	Não	Bom/Muito bom	Não	Sim	Não	Não	Não	Não	Não	Discordo	Discordo	Sim	Sim	Sim	Televisão	Insatisfeito	Sim	Muito confiante	Pouco confiante	Não sei	Algo provável	Muito preocupado	Muito preocupado	Não sei opnar	Não	Sempre	Sempre	Sempre	Sempre	Sempre	Sempre	Às vezes	[20-24]	Aplicou-se em algum grau ou por pouco tempo	Não se aplicou de maneira alguma	Não se aplicou de maneira alguma	Não se aplicou de maneira alguma	Não se aplicou de maneira alguma	Não se aplicou de maneira alguma	Não se aplicou de maneira alguma
Feminino	31	SP	Casado	Sem filhos	2 pessoas	Profissional Autônomo	Mestrado	Não	Nem eu e nem parentes fizemos teste para a COVID-19	Sim	Normal	Não	Sim	Sim, ambos (psicológico e médico)	Não	Não	Não	Não	Concordo	Concordo	Sim	Sim	Sim	Órgãos oficiais (ex., Ministério da Saúde, Secretarias de Saúde etc.)	Ligeiramente satisfeito	Sim	Pouco confiante	Pouco confiante	Algo provável	Algo provável	Muito preocupado	Não tenho filhos nesta faixa etária	Sim	Não	Sempre	Sempre	Sempre	Sempre	Sempre	Sempre	Às vezes	[20-24]	Aplicou-se em algum grau ou por pouco tempo	Não se aplicou de maneira alguma	Aplicou-se em algum grau ou por pouco tempo	Aplicou-se em algum grau ou por pouco tempo	Aplicou-se em um grau considerável ou por uma boa parte do tempo	Aplicou-se em um grau considerável ou por uma boa parte do tempo	Não se aplicou de maneira alguma
Feminino	32	SP	Casado	Sem filhos	2 pessoas	Profissional Autônomo	Graduação	Não	Nem eu e nem parentes fizemos teste para a COVID-19	Não	Normal	Não	Sim	Não	Não	Não	Sim	Não	Concordo	Concordo	Sim	Sim	Sim	Televisão	Ligeiramente satisfeito	Sim	Não confiante	Muito confiante	Pouco provável	Algo provável	Muito preocupado	Não tenho filhos nesta faixa etária	Sim	Não	Sempre	Sempre	Sempre	A maior parte do tempo	A maior parte do tempo	Sempre	Nunca	[20-24]	Aplicou-se em algum grau ou por pouco tempo	Não se aplicou de maneira alguma	Aplicou-se em algum grau ou por pouco tempo	Não se aplicou de maneira alguma	Aplicou-se em um grau considerável ou por uma boa parte do tempo	Não se aplicou de maneira alguma	Não se aplicou de maneira alguma
Feminino	21	AM	Solteiro	Sem filhos	3 a 5 pessoas	Estudante	Ensino Médio	Parente	Moderados	Não	Normal	Não	Sim	Não	Não	Não	Não	Não	Concordo	Concordo	Sim	Sim	Sim	Televisão	Não muito satisfeito	Sim	Pouco confiante	Pouco confiante	Algo provável	Algo provável	Muito preocupado	Pouco preocupado	Sim	Parente	Sempre	Sempre	Sempre	Sempre	Sempre	Sempre	Nunca	[20-24]	Aplicou-se em algum grau ou por pouco tempo	Aplicou-se em algum grau ou por pouco tempo	Aplicou-se em algum grau ou por pouco tempo	Aplicou-se em algum grau ou por pouco tempo	Aplicou-se em um grau considerável ou por uma boa parte do tempo	Aplicou-se em algum grau ou por pouco tempo	Aplicou-se em algum grau ou por pouco tempo
Feminino	27	RJ	Solteiro	Sem filhos	2 pessoas	Empregado	Graduação	Não	Nem eu e nem parentes fizemos teste para a COVID-19	Não	Normal	Sim	Sim	Sim, atendimento médico	Não	Não	Sim	Sim	Concordo	Concordo	Sim	Sim	Sim	Órgãos oficiais (ex., Ministério da Saúde, Secretarias de Saúde etc.)	Ligeiramente satisfeito	Sim	Muito confiante	Pouco confiante	Algo provável	Algo provável	Muito preocupado	Não tenho filhos nesta faixa etária	Sim	Amigo	Sempre	A maior parte do tempo	Sempre	Às vezes	Sempre	A maior parte do tempo	Às vezes	[20-24]	Aplicou-se em um grau considerável ou por uma boa parte do tempo	Não se aplicou de maneira alguma	Aplicou-se em um grau considerável ou por uma boa parte do tempo	Aplicou-se em algum grau ou por pouco tempo	Aplicou-se em um grau considerável ou por uma boa parte do tempo	Aplicou-se em um grau considerável ou por uma boa parte do tempo	Não se aplicou de maneira alguma
Feminino	40	PA	Solteiro	Tem filhos com 16 anos ou idade inferior	3 a 5 pessoas	Empregado	Graduação	Não	Nem eu e nem parentes fizemos teste para a COVID-19	Não	Normal	Não	Sim	Não	Não	Não	Não	Sim	Não sei	Não sei	Sim	Sim	Sim	Órgãos oficiais (ex., Ministério da Saúde, Secretarias de Saúde etc.)	Não muito satisfeito	Sim	Pouco confiante	Muito confiante	Algo provável	Algo provável	Muito preocupado	Pouco preocupado	Sim	Amigo	Sempre	Nunca	Sempre	Sempre	Sempre	Sempre	Nunca	[20-24]	Aplicou-se em algum grau ou por pouco tempo	Aplicou-se em algum grau ou por pouco tempo	Aplicou-se em um grau considerável ou por uma boa parte do tempo	Não se aplicou de maneira alguma	Aplicou-se em algum grau ou por pouco tempo	Não se aplicou de maneira alguma	Não se aplicou de maneira alguma
Feminino	31	GO	Casado	Tem filhos com 16 anos ou idade inferior	3 a 5 pessoas	Profissional Autônomo	Graduação	Parente	Moderados	Não	Bom/Muito bom	Não	Sim	Não	Não	Sim	Sim	Sim	Não sei	Discordo	Não	Não	Sim	Redes sociais	Não muito satisfeito	Sim	Pouco confiante	Pouco confiante	Pouco provável	Muito provável	Pouco preocupado	Pouco preocupado	Não sei opnar	Não	Sempre	Sempre	Sempre	Sempre	Sempre	Sempre	Sempre	[10-19]	Aplicou-se em algum grau ou por pouco tempo	Não se aplicou de maneira alguma	Não se aplicou de maneira alguma	Não se aplicou de maneira alguma	Não se aplicou de maneira alguma	Aplicou-se em algum grau ou por pouco tempo	Não se aplicou de maneira alguma
Masculino	46	AM	Casado	Tem filhos com 16 anos ou idade inferior	3 a 5 pessoas	Empregado	Graduação	Não	Nem eu e nem parentes fizemos teste para a COVID-19	Não	Normal	Não	Sim	Não	Não	Sim	Sim	Sim	Concordo	Concordo	Sim	Sim	Sim	Outras fontes	Ligeiramente satisfeito	Sim	Muito confiante	Muito confiante	Algo provável	Algo provável	Pouco preocupado	Pouco preocupado	Sim	Não	A maior parte do tempo	A maior parte do tempo	Sempre	Às vezes	A maior parte do tempo	Sempre	Nunca	[20-24]	Não se aplicou de maneira alguma	Não se aplicou de maneira alguma	Não se aplicou de maneira alguma	Não se aplicou de maneira alguma	Não se aplicou de maneira alguma	Não se aplicou de maneira alguma	Não se aplicou de maneira alguma
Masculino	76	SP	Casado	Tem filhos com idade superior a 16 anos	2 pessoas	Empregado	Graduação	Não	Nem eu e nem parentes fizemos teste para a COVID-19	Não	Bom/Muito bom	Sim	Sim	Não	Não	Não	Não	Não	Concordo	Não sei	Sim	Sim	Sim	Televisão	Não muito satisfeito	Sim	Pouco confiante	Pouco confiante	Pouco provável	Não sei	Muito preocupado	Não tenho filhos nesta faixa etária	Sim	Não	Sempre	Sempre	Sempre	A maior parte do tempo	Sempre	Sempre	Às vezes	[20-24]	Não se aplicou de maneira alguma	Não se aplicou de maneira alguma	Aplicou-se em algum grau ou por pouco tempo	Não se aplicou de maneira alguma	Não se aplicou de maneira alguma	Não se aplicou de maneira alguma	Não se aplicou de maneira alguma
Feminino	55	MG	Divorciado	Tem filhos com idade superior a 16 anos	2 pessoas	Desempregado	Graduação	Não	Nem eu e nem parentes fizemos teste para a COVID-19	Não	Normal	Não	Não	Não	Não	Não	Não	Não	Concordo	Discordo	Sim	Sim	Sim	Redes sociais	Não muito satisfeito	Sim	Não confiante	Não confiante	Pouco provável	Algo provável	Muito preocupado	Não tenho filhos nesta faixa etária	Sim	Amigo	Sempre	Às vezes	Sempre	A maior parte do tempo	Sempre	Sempre	A maior parte do tempo	[20-24]	Aplicou-se muito ou na maioria do tempo	Aplicou-se em um grau considerável ou por uma boa parte do tempo	Aplicou-se em um grau considerável ou por uma boa parte do tempo	Aplicou-se em algum grau ou por pouco tempo	Aplicou-se em algum grau ou por pouco tempo	Aplicou-se em algum grau ou por pouco tempo	Aplicou-se em algum grau ou por pouco tempo
Masculino	22	MG	Solteiro	Sem filhos	3 a 5 pessoas	Estudante	Graduação	Não	Nem eu e nem parentes fizemos teste para a COVID-19	Não	Bom/Muito bom	Não	Não	Não	Não	Não	Não	Não	Concordo	Concordo	Sim	Sim	Sim	Órgãos oficiais (ex., Ministério da Saúde, Secretarias de Saúde etc.)	Não muito satisfeito	Sim	Muito confiante	Muito confiante	Algo provável	Algo provável	Muito preocupado	Não tenho filhos nesta faixa etária	Sim	Não	Sempre	Sempre	A maior parte do tempo	Às vezes	Sempre	A maior parte do tempo	Nunca	[20-24]	Aplicou-se em algum grau ou por pouco tempo	Não se aplicou de maneira alguma	Aplicou-se em um grau considerável ou por uma boa parte do tempo	Não se aplicou de maneira alguma	Não se aplicou de maneira alguma	Aplicou-se em algum grau ou por pouco tempo	Não se aplicou de maneira alguma
Feminino	57	SP	Casado	Tem filhos com idade superior a 16 anos	3 a 5 pessoas	Empregado	Graduação	Parente	Moderados	Não	Normal	Não	Sim	Não	Não	Sim	Sim	Não	Concordo	Concordo	Sim	Sim	Sim	Outras fontes	Não muito satisfeito	Sim	Muito confiante	Pouco confiante	Algo provável	Algo provável	Muito preocupado	Não tenho filhos nesta faixa etária	Sim	Amigo	Sempre	Sempre	Sempre	Sempre	Sempre	Sempre	Às vezes	[10-19]	Aplicou-se em algum grau ou por pouco tempo	Não se aplicou de maneira alguma	Não se aplicou de maneira alguma	Não se aplicou de maneira alguma	Não se aplicou de maneira alguma	Aplicou-se em algum grau ou por pouco tempo	Não se aplicou de maneira alguma
Feminino	19	GO	Solteiro	Sem filhos	3 a 5 pessoas	Estudante	Graduação	Não	Nem eu e nem parentes fizemos teste para a COVID-19	Não	Normal	Não	Sim	Não	Não	Não	Sim	Não	Concordo	Discordo	Sim	Sim	Não	Familiares	Não sei	Sim	Muito confiante	Pouco confiante	Algo provável	Algo provável	Muito preocupado	Não tenho filhos nesta faixa etária	Sim	Não	Sempre	A maior parte do tempo	Sempre	A maior parte do tempo	Sempre	Sempre	Às vezes	[20-24]	Aplicou-se em um grau considerável ou por uma boa parte do tempo	Aplicou-se em algum grau ou por pouco tempo	Aplicou-se em algum grau ou por pouco tempo	Não se aplicou de maneira alguma	Aplicou-se muito ou na maioria do tempo	Aplicou-se em algum grau ou por pouco tempo	Não se aplicou de maneira alguma
Feminino	33	SP	Solteiro	Tem filhos com 16 anos ou idade inferior	3 a 5 pessoas	Empregado	Graduação	Não	Nem eu e nem parentes fizemos teste para a COVID-19	Não	Bom/Muito bom	Sim	Sim	Não	Não	Não	Não	Não	Concordo	Discordo	Sim	Sim	Sim	Televisão	Ligeiramente satisfeito	Sim	Pouco confiante	Pouco confiante	Não sei	Não sei	Muito preocupado	Muito preocupado	Sim	Não	Sempre	Sempre	Sempre	Sempre	Sempre	Sempre	Às vezes	[20-24]	Não se aplicou de maneira alguma	Não se aplicou de maneira alguma	Não se aplicou de maneira alguma	Não se aplicou de maneira alguma	Não se aplicou de maneira alguma	Não se aplicou de maneira alguma	Não se aplicou de maneira alguma
Feminino	41	RJ	Solteiro	Sem filhos	1 pessoa	Empregado	Graduação	Parente	Sintomas leves	Não	Normal	Não	Sim	Não	Não	Não	Sim	Não	Concordo	Concordo	Sim	Sim	Sim	Órgãos oficiais (ex., Ministério da Saúde, Secretarias de Saúde etc.)	Ligeiramente satisfeito	Sim	Pouco confiante	Pouco confiante	Algo provável	Não sei	Muito preocupado	Não tenho filhos nesta faixa etária	Sim	Não	Sempre	Sempre	Sempre	Sempre	Sempre	Sempre	Às vezes	[20-24]	Aplicou-se em um grau considerável ou por uma boa parte do tempo	Aplicou-se em algum grau ou por pouco tempo	Aplicou-se em algum grau ou por pouco tempo	Aplicou-se em algum grau ou por pouco tempo	Aplicou-se em um grau considerável ou por uma boa parte do tempo	Aplicou-se em algum grau ou por pouco tempo	Não se aplicou de maneira alguma
Feminino	35	SP	Casado	Tem filhos com 16 anos ou idade inferior	3 a 5 pessoas	Empregado	Graduação	Não	Nem eu e nem parentes fizemos teste para a COVID-19	Não	Normal	Não	Não	Não	Não	Não	Não	Sim	Concordo	Concordo	Sim	Sim	Sim	Órgãos oficiais (ex., Ministério da Saúde, Secretarias de Saúde etc.)	Não sei	Sim	Pouco confiante	Não confiante	Não sei	Algo provável	Muito preocupado	Muito preocupado	Sim	Não	Sempre	Sempre	Sempre	Sempre	Sempre	Sempre	Às vezes	[10-19]	Aplicou-se em um grau considerável ou por uma boa parte do tempo	Aplicou-se em algum grau ou por pouco tempo	Aplicou-se muito ou na maioria do tempo	Aplicou-se em algum grau ou por pouco tempo	Aplicou-se em um grau considerável ou por uma boa parte do tempo	Aplicou-se em um grau considerável ou por uma boa parte do tempo	Aplicou-se em algum grau ou por pouco tempo
Feminino	26	GO	Solteiro	Sem filhos	1 pessoa	Profissional Autônomo	Graduação	Não	Nem eu e nem parentes fizemos teste para a COVID-19	Não	Normal	Não	Não	Sim, atendimento psicológico	Não	Não	Não	Não	Concordo	Não sei	Sim	Sim	Não	Redes sociais	Insatisfeito	Sim	Muito confiante	Pouco confiante	Algo provável	Muito provável	Pouco preocupado	Não tenho filhos nesta faixa etária	Não sei opnar	Não	Sempre	Às vezes	A maior parte do tempo	Às vezes	Sempre	Sempre	Às vezes	[10-19]	Aplicou-se em algum grau ou por pouco tempo	Não se aplicou de maneira alguma	Aplicou-se em um grau considerável ou por uma boa parte do tempo	Aplicou-se muito ou na maioria do tempo	Aplicou-se muito ou na maioria do tempo	Não se aplicou de maneira alguma	Não se aplicou de maneira alguma
Feminino	22	SP	Solteiro	Sem filhos	3 a 5 pessoas	Estudante	Ensino Médio	Não	Nem eu e nem parentes fizemos teste para a COVID-19	Sim	Fraco/Muito fraco	Não	Sim	Sim, ambos (psicológico e médico)	Não	Não	Não	Não	Concordo	Concordo	Sim	Sim	Não	Outras fontes	Insatisfeito	Sim	Muito confiante	Muito confiante	Algo provável	Algo provável	Muito preocupado	Não tenho filhos nesta faixa etária	Sim	Não	Às vezes	Nunca	Às vezes	A maior parte do tempo	Sempre	A maior parte do tempo	Nunca	[20-24]	Aplicou-se em um grau considerável ou por uma boa parte do tempo	Aplicou-se em algum grau ou por pouco tempo	Aplicou-se em um grau considerável ou por uma boa parte do tempo	Não se aplicou de maneira alguma	Aplicou-se em um grau considerável ou por uma boa parte do tempo	Aplicou-se em algum grau ou por pouco tempo	Não se aplicou de maneira alguma
Masculino	37	GO	Casado	Tem filhos com 16 anos ou idade inferior	3 a 5 pessoas	Empregado	Graduação	Não	Nem eu e nem parentes fizemos teste para a COVID-19	Não	Normal	Não	Sim	Não	Não	Sim	Sim	Sim	Concordo	Concordo	Sim	Sim	Sim	Redes sociais	Muito satisfeito	Sim	Muito confiante	Muito confiante	Algo provável	Algo provável	Muito preocupado	Muito preocupado	Sim	Não	Sempre	Sempre	Sempre	Sempre	Sempre	Sempre	A maior parte do tempo	[0-9]	Aplicou-se em algum grau ou por pouco tempo	Não se aplicou de maneira alguma	Não se aplicou de maneira alguma	Não se aplicou de maneira alguma	Não se aplicou de maneira alguma	Não se aplicou de maneira alguma	Não se aplicou de maneira alguma
Feminino	58	BA	Divorciado	Tem filhos com idade superior a 16 anos	1 pessoa	Profissional Autônomo	Graduação	Parente	Outros motivos	Não	Bom/Muito bom	Não	Não	Não	Não	Não	Não	Não	Concordo	Concordo	Sim	Sim	Sim	Redes sociais	Não sei	Sim	Pouco confiante	Pouco confiante	Improvável	Algo provável	Pouco preocupado	Não tenho filhos nesta faixa etária	Sim	Amigo	A maior parte do tempo	Nunca	A maior parte do tempo	Nunca	Sempre	Sempre	Nunca	[20-24]	Não se aplicou de maneira alguma	Não se aplicou de maneira alguma	Não se aplicou de maneira alguma	Não se aplicou de maneira alguma	Aplicou-se em algum grau ou por pouco tempo	Não se aplicou de maneira alguma	Não se aplicou de maneira alguma
Feminino	56	SP	Casado	Tem filhos com idade superior a 16 anos	3 a 5 pessoas	Empregado	Ensino Médio	Parente	Moderados	Não	Bom/Muito bom	Não	Sim	Não	Não	Não	Não	Não	Concordo	Não sei	Sim	Sim	Sim	Órgãos oficiais (ex., Ministério da Saúde, Secretarias de Saúde etc.)	Não muito satisfeito	Sim	Não confiante	Muito confiante	Algo provável	Não sei	Muito preocupado	Não tenho filhos nesta faixa etária	Sim	Não	Sempre	Sempre	Sempre	Sempre	Sempre	Sempre	Nunca	[20-24]	Aplicou-se em um grau considerável ou por uma boa parte do tempo	Aplicou-se em algum grau ou por pouco tempo	Aplicou-se em algum grau ou por pouco tempo	Não se aplicou de maneira alguma	Aplicou-se em algum grau ou por pouco tempo	Aplicou-se em um grau considerável ou por uma boa parte do tempo	Não se aplicou de maneira alguma
Feminino	24	RJ	Solteiro	Sem filhos	3 a 5 pessoas	Estudante	Graduação	Não	Nem eu e nem parentes fizemos teste para a COVID-19	Não	Normal	Não	Sim	Não	Não	Não	Não	Não	Concordo	Concordo	Sim	Sim	Sim	Redes sociais	Não muito satisfeito	Não	Muito confiante	Muito confiante	Algo provável	Algo provável	Muito preocupado	Não tenho filhos nesta faixa etária	Sim	Amigo	Sempre	Sempre	Sempre	Sempre	Sempre	Sempre	Nunca	[20-24]	Aplicou-se em um grau considerável ou por uma boa parte do tempo	Não se aplicou de maneira alguma	Aplicou-se em algum grau ou por pouco tempo	Aplicou-se em algum grau ou por pouco tempo	Aplicou-se em um grau considerável ou por uma boa parte do tempo	Aplicou-se em algum grau ou por pouco tempo	Não se aplicou de maneira alguma
Feminino	38	SP	Divorciado	Tem filhos com 16 anos ou idade inferior	3 a 5 pessoas	Empregado	Graduação	Não	Nem eu e nem parentes fizemos teste para a COVID-19	Não	Bom/Muito bom	Não	Sim	Não	Não	Não	Não	Não	Discordo	Discordo	Sim	Sim	Não	Televisão	Não muito satisfeito	Sim	Pouco confiante	Pouco confiante	Algo provável	Não sei	Muito preocupado	Muito preocupado	Sim	Não	Às vezes	Sempre	Sempre	A maior parte do tempo	Às vezes	Sempre	Às vezes	[20-24]	Não se aplicou de maneira alguma	Não se aplicou de maneira alguma	Aplicou-se em algum grau ou por pouco tempo	Não se aplicou de maneira alguma	Aplicou-se em um grau considerável ou por uma boa parte do tempo	Aplicou-se em algum grau ou por pouco tempo	Não se aplicou de maneira alguma
Feminino	40	AM	Casado	Tem filhos com idade superior a 16 anos	3 a 5 pessoas	Desempregado	Graduação	Eu	Moderados	Sim	Fraco/Muito fraco	Não	Não	Sim, atendimento médico	Sim	Não	Não	Sim	Não sei	Não sei	Sim	Sim	Sim	Televisão	Não muito satisfeito	Sim	Pouco confiante	Pouco confiante	Muito provável	Não sei	Muito preocupado	Muito preocupado	Sim	Amigo	Sempre	Sempre	Sempre	Sempre	Sempre	Sempre	Nunca	[20-24]	Aplicou-se muito ou na maioria do tempo	Aplicou-se em um grau considerável ou por uma boa parte do tempo	Aplicou-se muito ou na maioria do tempo	Aplicou-se muito ou na maioria do tempo	Aplicou-se muito ou na maioria do tempo	Aplicou-se em algum grau ou por pouco tempo	Aplicou-se muito ou na maioria do tempo
Feminino	35	RJ	Casado	Sem filhos	1 pessoa	Empregado	Graduação	Eu	Moderados	Sim	Normal	Não	Sim	Sim, ambos (psicológico e médico)	Sim	Sim	Sim	Sim	Concordo	Concordo	Sim	Sim	Sim	Televisão	Não muito satisfeito	Sim	Muito confiante	Pouco confiante	Muito provável	Algo provável	Muito preocupado	Não tenho filhos nesta faixa etária	Sim	Não	Sempre	Sempre	A maior parte do tempo	A maior parte do tempo	Sempre	Sempre	Nunca	[10-19]	Aplicou-se em algum grau ou por pouco tempo	Aplicou-se muito ou na maioria do tempo	Aplicou-se muito ou na maioria do tempo	Aplicou-se muito ou na maioria do tempo	Aplicou-se muito ou na maioria do tempo	Aplicou-se em algum grau ou por pouco tempo	Aplicou-se em algum grau ou por pouco tempo
Feminino	34	RN	Solteiro	Sem filhos	2 pessoas	Desempregado	Ensino Médio	Não	Nem eu e nem parentes fizemos teste para a COVID-19	Não	Normal	Não	Sim	Não	Não	Não	Não	Não	Concordo	Discordo	Sim	Sim	Sim	Redes sociais	Ligeiramente satisfeito	Sim	Pouco confiante	Pouco confiante	Pouco provável	Muito provável	Muito preocupado	Não tenho filhos nesta faixa etária	Sim	Não	Sempre	Sempre	A maior parte do tempo	Sempre	A maior parte do tempo	Sempre	Nunca	[0-9]	Aplicou-se em algum grau ou por pouco tempo	Aplicou-se em algum grau ou por pouco tempo	Não se aplicou de maneira alguma	Não se aplicou de maneira alguma	Aplicou-se em algum grau ou por pouco tempo	Aplicou-se em algum grau ou por pouco tempo	Não se aplicou de maneira alguma
Feminino	20	PA	Solteiro	Sem filhos	3 a 5 pessoas	Desempregado	Graduação	Parente	Sintomas leves	Não	Normal	Não	Sim	Não	Não	Não	Não	Não	Concordo	Discordo	Sim	Sim	Sim	Órgãos oficiais (ex., Ministério da Saúde, Secretarias de Saúde etc.)	Ligeiramente satisfeito	Sim	Muito confiante	Muito confiante	Pouco provável	Não sei	Pouco preocupado	Não tenho filhos nesta faixa etária	Sim	Não	Sempre	A maior parte do tempo	Sempre	Sempre	A maior parte do tempo	Sempre	Nunca	[20-24]	Aplicou-se em um grau considerável ou por uma boa parte do tempo	Aplicou-se em algum grau ou por pouco tempo	Aplicou-se em algum grau ou por pouco tempo	Aplicou-se em algum grau ou por pouco tempo	Aplicou-se em um grau considerável ou por uma boa parte do tempo	Não se aplicou de maneira alguma	Não se aplicou de maneira alguma
Feminino	36	SP	Solteiro	Sem filhos	1 pessoa	Empregado	Doutoramento	Não	Nem eu e nem parentes fizemos teste para a COVID-19	Não	Normal	Não	Sim	Sim, atendimento psicológico	Não	Não	Sim	Não	Concordo	Discordo	Sim	Sim	Sim	Órgãos oficiais (ex., Ministério da Saúde, Secretarias de Saúde etc.)	Muito satisfeito	Sim	Muito confiante	Muito confiante	Pouco provável	Muito provável	Muito preocupado	Não tenho filhos nesta faixa etária	Sim	Não	Sempre	Sempre	Sempre	Sempre	A maior parte do tempo	Sempre	Nunca	[20-24]	Aplicou-se em algum grau ou por pouco tempo	Não se aplicou de maneira alguma	Não se aplicou de maneira alguma	Aplicou-se em algum grau ou por pouco tempo	Aplicou-se em algum grau ou por pouco tempo	Aplicou-se em algum grau ou por pouco tempo	Aplicou-se em algum grau ou por pouco tempo
Feminino	26	SP	Casado	Sem filhos	2 pessoas	Empregado	Graduação	Eu	Outros motivos	Não	Bom/Muito bom	Não	Sim	Não	Não	Não	Não	Não	Concordo	Concordo	Sim	Sim	Sim	Familiares	Muito satisfeito	Sim	Muito confiante	Muito confiante	Algo provável	Muito provável	Pouco preocupado	Não tenho filhos nesta faixa etária	Não	Não	Sempre	Sempre	Sempre	Sempre	Sempre	Sempre	Às vezes	[10-19]	Aplicou-se em algum grau ou por pouco tempo	Não se aplicou de maneira alguma	Não se aplicou de maneira alguma	Não se aplicou de maneira alguma	Aplicou-se em algum grau ou por pouco tempo	Aplicou-se em algum grau ou por pouco tempo	Não se aplicou de maneira alguma
Masculino	51	SP	Solteiro	Sem filhos	2 pessoas	Empregado	Doutoramento	Não	Nem eu e nem parentes fizemos teste para a COVID-19	Não	Normal	Não	Sim	Não	Não	Não	Não	Não	Concordo	Concordo	Sim	Sim	Sim	Outras fontes	Ligeiramente satisfeito	Sim	Muito confiante	Muito confiante	Algo provável	Algo provável	Muito preocupado	Não tenho filhos nesta faixa etária	Sim	Amigo	Sempre	Sempre	Sempre	Sempre	Sempre	Sempre	A maior parte do tempo	[20-24]	Aplicou-se em algum grau ou por pouco tempo	Não se aplicou de maneira alguma	Não se aplicou de maneira alguma	Não se aplicou de maneira alguma	Não se aplicou de maneira alguma	Aplicou-se em um grau considerável ou por uma boa parte do tempo	Não se aplicou de maneira alguma
Feminino	43	SP	Solteiro	Sem filhos	2 pessoas	Empregado	Graduação	Não	Nem eu e nem parentes fizemos teste para a COVID-19	Não	Bom/Muito bom	Não	Não	Não	Não	Sim	Sim	Sim	Concordo	Concordo	Sim	Sim	Sim	Redes sociais	Insatisfeito	Sim	Pouco confiante	Pouco confiante	Algo provável	Não sei	Muito preocupado	Não tenho filhos nesta faixa etária	Não sei opnar	Não	Sempre	A maior parte do tempo	Sempre	Às vezes	A maior parte do tempo	A maior parte do tempo	Nunca	[0-9]	Aplicou-se em algum grau ou por pouco tempo	Não se aplicou de maneira alguma	Aplicou-se em algum grau ou por pouco tempo	Aplicou-se em algum grau ou por pouco tempo	Aplicou-se em algum grau ou por pouco tempo	Aplicou-se em algum grau ou por pouco tempo	Não se aplicou de maneira alguma
Feminino	57	GO	Casado	Sem filhos	2 pessoas	Empregado	Doutoramento	Não	Nem eu e nem parentes fizemos teste para a COVID-19	Não	Normal	Não	Sim	Não	Não	Não	Não	Não	Concordo	Discordo	Sim	Sim	Sim	Órgãos oficiais (ex., Ministério da Saúde, Secretarias de Saúde etc.)	Ligeiramente satisfeito	Não	Pouco confiante	Muito confiante	Algo provável	Algo provável	Muito preocupado	Não tenho filhos nesta faixa etária	Sim	Não	Sempre	Sempre	Sempre	Sempre	Sempre	Sempre	Nunca	[20-24]	Aplicou-se em algum grau ou por pouco tempo	Não se aplicou de maneira alguma	Aplicou-se em algum grau ou por pouco tempo	Não se aplicou de maneira alguma	Aplicou-se em algum grau ou por pouco tempo	Aplicou-se em algum grau ou por pouco tempo	Não se aplicou de maneira alguma
Feminino	26	AM	Solteiro	Sem filhos	3 a 5 pessoas	Estudante	Graduação	Não	Nem eu e nem parentes fizemos teste para a COVID-19	Não	Normal	Não	Sim	Sim, atendimento médico	Não	Sim	Sim	Sim	Concordo	Concordo	Sim	Sim	Sim	Redes sociais	Ligeiramente satisfeito	Não	Pouco confiante	Pouco confiante	Muito provável	Muito provável	Muito preocupado	Não tenho filhos nesta faixa etária	Sim	Amigo	Sempre	Sempre	Sempre	Sempre	A maior parte do tempo	Sempre	Sempre	[20-24]	Não se aplicou de maneira alguma	Aplicou-se em algum grau ou por pouco tempo	Não se aplicou de maneira alguma	Não se aplicou de maneira alguma	Aplicou-se muito ou na maioria do tempo	Não se aplicou de maneira alguma	Não se aplicou de maneira alguma
Feminino	53	SP	Casado	Tem filhos com idade superior a 16 anos	3 a 5 pessoas	Profissional Autônomo	Graduação	Não	Nem eu e nem parentes fizemos teste para a COVID-19	Não	Normal	Não	Sim	Não	Não	Não	Não	Não	Concordo	Concordo	Sim	Sim	Sim	Órgãos oficiais (ex., Ministério da Saúde, Secretarias de Saúde etc.)	Ligeiramente satisfeito	Sim	Pouco confiante	Pouco confiante	Pouco provável	Algo provável	Muito preocupado	Não tenho filhos nesta faixa etária	Sim	Não	Sempre	Sempre	Sempre	Sempre	Sempre	Sempre	Nunca	[20-24]	Não se aplicou de maneira alguma	Não se aplicou de maneira alguma	Não se aplicou de maneira alguma	Não se aplicou de maneira alguma	Não se aplicou de maneira alguma	Não se aplicou de maneira alguma	Não se aplicou de maneira alguma
Feminino	30	GO	Solteiro	Sem filhos	3 a 5 pessoas	Empregado	Graduação	Não	Nem eu e nem parentes fizemos teste para a COVID-19	Não	Normal	Não	Não	Não	Não	Não	Não	Não	Não sei	Não sei	Sim	Sim	Sim	Televisão	Muito satisfeito	Não	Muito confiante	Muito confiante	Algo provável	Algo provável	Muito preocupado	Não estou preocupado	Sim	Não	Sempre	Sempre	Sempre	Sempre	Sempre	Sempre	Às vezes	[20-24]	Aplicou-se em algum grau ou por pouco tempo	Não se aplicou de maneira alguma	Aplicou-se em algum grau ou por pouco tempo	Aplicou-se em um grau considerável ou por uma boa parte do tempo	Aplicou-se em algum grau ou por pouco tempo	Não se aplicou de maneira alguma	Não se aplicou de maneira alguma
Feminino	55	SP	Divorciado	Tem filhos com idade superior a 16 anos	2 pessoas	Profissional Autônomo	Graduação	Não	Nem eu e nem parentes fizemos teste para a COVID-19	Não	Bom/Muito bom	Não	Sim	Não	Não	Não	Não	Não	Concordo	Concordo	Sim	Sim	Sim	Redes sociais	Ligeiramente satisfeito	Sim	Muito confiante	Pouco confiante	Pouco provável	Muito provável	Muito preocupado	Muito preocupado	Sim	Não	Sempre	Nunca	Sempre	Sempre	Sempre	Sempre	Nunca	[10-19]	Não se aplicou de maneira alguma	Não se aplicou de maneira alguma	Não se aplicou de maneira alguma	Não se aplicou de maneira alguma	Aplicou-se em algum grau ou por pouco tempo	Aplicou-se em algum grau ou por pouco tempo	Não se aplicou de maneira alguma
Feminino	47	AM	Casado	Tem filhos com idade superior a 16 anos	3 a 5 pessoas	Desempregado	Graduação	Não	Sintomas leves	Sim	Bom/Muito bom	Não	Sim	Não	Não	Não	Não	Não	Concordo	Concordo	Sim	Sim	Sim	Redes sociais	Não muito satisfeito	Sim	Muito confiante	Muito confiante	Algo provável	Algo provável	Pouco preocupado	Pouco preocupado	Sim	Amigo	A maior parte do tempo	Sempre	Sempre	Sempre	Sempre	Sempre	A maior parte do tempo	[20-24]	Aplicou-se em algum grau ou por pouco tempo	Aplicou-se em algum grau ou por pouco tempo	Aplicou-se em algum grau ou por pouco tempo	Não se aplicou de maneira alguma	Aplicou-se em algum grau ou por pouco tempo	Aplicou-se em algum grau ou por pouco tempo	Não se aplicou de maneira alguma
Feminino	30	SP	Solteiro	Sem filhos	1 pessoa	Empregado	Mestrado	Não	Nem eu e nem parentes fizemos teste para a COVID-19	Não	Normal	Não	Sim	Sim, atendimento psicológico	Não	Não	Não	Não	Concordo	Concordo	Sim	Sim	Sim	Órgãos oficiais (ex., Ministério da Saúde, Secretarias de Saúde etc.)	Ligeiramente satisfeito	Sim	Pouco confiante	Pouco confiante	Algo provável	Algo provável	Muito preocupado	Não tenho filhos nesta faixa etária	Sim	Não	Sempre	A maior parte do tempo	Sempre	Sempre	Sempre	Sempre	Nunca	[20-24]	Aplicou-se em algum grau ou por pouco tempo	Não se aplicou de maneira alguma	Aplicou-se em algum grau ou por pouco tempo	Aplicou-se em algum grau ou por pouco tempo	Aplicou-se em algum grau ou por pouco tempo	Aplicou-se em algum grau ou por pouco tempo	Aplicou-se em algum grau ou por pouco tempo
Feminino	42	SP	Divorciado	Tem filhos com 16 anos ou idade inferior	2 pessoas	Empregado	Graduação	Não	Nem eu e nem parentes fizemos teste para a COVID-19	Não	Normal	Não	Não	Não	Não	Não	Não	Não	Concordo	Discordo	Sim	Sim	Sim	Redes sociais	Muito satisfeito	Sim	Pouco confiante	Muito confiante	Algo provável	Algo provável	Muito preocupado	Muito preocupado	Sim	Não	Sempre	Às vezes	Sempre	Sempre	Sempre	Sempre	Nunca	[20-24]	Aplicou-se em um grau considerável ou por uma boa parte do tempo	Aplicou-se em algum grau ou por pouco tempo	Aplicou-se em um grau considerável ou por uma boa parte do tempo	Aplicou-se em algum grau ou por pouco tempo	Aplicou-se muito ou na maioria do tempo	Não se aplicou de maneira alguma	Aplicou-se em algum grau ou por pouco tempo
Feminino	46	SP	Casado	Tem filhos com 16 anos ou idade inferior	3 a 5 pessoas	Empregado	Graduação	Eu	Outros motivos	Não	Normal	Não	Sim	Não	Não	Não	Sim	Não	Concordo	Discordo	Sim	Sim	Sim	Órgãos oficiais (ex., Ministério da Saúde, Secretarias de Saúde etc.)	Ligeiramente satisfeito	Sim	Muito confiante	Muito confiante	Algo provável	Algo provável	Muito preocupado	Pouco preocupado	Sim	Não	Sempre	Sempre	Sempre	Sempre	Sempre	Sempre	Nunca	[20-24]	Aplicou-se em algum grau ou por pouco tempo	Aplicou-se em um grau considerável ou por uma boa parte do tempo	Não se aplicou de maneira alguma	Aplicou-se em um grau considerável ou por uma boa parte do tempo	Aplicou-se em algum grau ou por pouco tempo	Aplicou-se em um grau considerável ou por uma boa parte do tempo	Não se aplicou de maneira alguma
Feminino	37	SP	Casado	Tem filhos com 16 anos ou idade inferior	3 a 5 pessoas	Desempregado	Graduação	Não	Nem eu e nem parentes fizemos teste para a COVID-19	Não	Normal	Não	Não	Não	Não	Não	Sim	Não	Concordo	Concordo	Sim	Sim	Sim	Televisão	Ligeiramente satisfeito	Sim	Muito confiante	Muito confiante	Algo provável	Algo provável	Muito preocupado	Muito preocupado	Sim	Não	Sempre	Sempre	Sempre	A maior parte do tempo	Sempre	Sempre	Nunca	[20-24]	Não se aplicou de maneira alguma	Não se aplicou de maneira alguma	Aplicou-se em um grau considerável ou por uma boa parte do tempo	Aplicou-se em algum grau ou por pouco tempo	Não se aplicou de maneira alguma	Aplicou-se em algum grau ou por pouco tempo	Não se aplicou de maneira alguma
Feminino	65	GO	Casado	Tem filhos com idade superior a 16 anos	3 a 5 pessoas	Aposentado	Graduação	Não	Nem eu e nem parentes fizemos teste para a COVID-19	Sim	Bom/Muito bom	Sim	Sim	Não	Não	Não	Não	Não	Concordo	Não sei	Sim	Sim	Sim	Órgãos oficiais (ex., Ministério da Saúde, Secretarias de Saúde etc.)	Não muito satisfeito	Sim	Pouco confiante	Pouco confiante	Algo provável	Algo provável	Muito preocupado	Não tenho filhos nesta faixa etária	Sim	Amigo	Sempre	A maior parte do tempo	Sempre	Sempre	Sempre	Sempre	Às vezes	[10-19]	Aplicou-se em um grau considerável ou por uma boa parte do tempo	Aplicou-se em um grau considerável ou por uma boa parte do tempo	Aplicou-se em um grau considerável ou por uma boa parte do tempo	Aplicou-se em algum grau ou por pouco tempo	Aplicou-se em algum grau ou por pouco tempo	Aplicou-se em algum grau ou por pouco tempo	Aplicou-se em algum grau ou por pouco tempo
Feminino	35	SP	Divorciado	Tem filhos com 16 anos ou idade inferior	2 pessoas	Profissional Autônomo	Graduação	Não	Nem eu e nem parentes fizemos teste para a COVID-19	Não	Normal	Sim	Sim	Sim, atendimento psicológico	Não	Não	Não	Não	Concordo	Concordo	Sim	Sim	Sim	Órgãos oficiais (ex., Ministério da Saúde, Secretarias de Saúde etc.)	Ligeiramente satisfeito	Sim	Pouco confiante	Pouco confiante	Algo provável	Algo provável	Muito preocupado	Muito preocupado	Sim	Não	Sempre	Sempre	Sempre	Sempre	Sempre	Sempre	Às vezes	[20-24]	Aplicou-se em um grau considerável ou por uma boa parte do tempo	Aplicou-se em um grau considerável ou por uma boa parte do tempo	Aplicou-se em algum grau ou por pouco tempo	Não se aplicou de maneira alguma	Aplicou-se em um grau considerável ou por uma boa parte do tempo	Aplicou-se em um grau considerável ou por uma boa parte do tempo	Aplicou-se em algum grau ou por pouco tempo
Feminino	22	SP	Solteiro	Sem filhos	3 a 5 pessoas	Estudante	Graduação	Não	Nem eu e nem parentes fizemos teste para a COVID-19	Sim	Normal	Não	Sim	Sim, ambos (psicológico e médico)	Não	Não	Sim	Sim	Concordo	Concordo	Sim	Sim	Sim	Televisão	Ligeiramente satisfeito	Sim	Muito confiante	Muito confiante	Algo provável	Algo provável	Muito preocupado	Não tenho filhos nesta faixa etária	Sim	Não	A maior parte do tempo	Sempre	A maior parte do tempo	Nunca	Sempre	Sempre	Nunca	[20-24]	Aplicou-se muito ou na maioria do tempo	Aplicou-se em um grau considerável ou por uma boa parte do tempo	Aplicou-se em um grau considerável ou por uma boa parte do tempo	Aplicou-se muito ou na maioria do tempo	Aplicou-se muito ou na maioria do tempo	Aplicou-se muito ou na maioria do tempo	Aplicou-se em um grau considerável ou por uma boa parte do tempo
Feminino	70	SP	Casado	Tem filhos com idade superior a 16 anos	1 pessoa	Aposentado	Graduação	Não	Nem eu e nem parentes fizemos teste para a COVID-19	Não	Normal	Não	Sim	Não	Não	Não	Não	Não	Não sei	Não sei	Sim	Sim	Sim	Órgãos oficiais (ex., Ministério da Saúde, Secretarias de Saúde etc.)	Muito satisfeito	Sim	Muito confiante	Muito confiante	Pouco provável	Não sei	Muito preocupado	Não tenho filhos nesta faixa etária	Sim	Não	Sempre	Sempre	Sempre	Sempre	Sempre	Sempre	Nunca	[20-24]	Não se aplicou de maneira alguma	Não se aplicou de maneira alguma	Não se aplicou de maneira alguma	Não se aplicou de maneira alguma	Não se aplicou de maneira alguma	Não se aplicou de maneira alguma	Não se aplicou de maneira alguma
Feminino	40	SP	Casado	Tem filhos com 16 anos ou idade inferior	3 a 5 pessoas	Empregado	Graduação	Não	Nem eu e nem parentes fizemos teste para a COVID-19	Não	Normal	Não	Sim	Não	Não	Não	Não	Não	Concordo	Concordo	Sim	Sim	Sim	Órgãos oficiais (ex., Ministério da Saúde, Secretarias de Saúde etc.)	Ligeiramente satisfeito	Não	Muito confiante	Pouco confiante	Algo provável	Algo provável	Muito preocupado	Pouco preocupado	Sim	Não	Sempre	Sempre	Sempre	Sempre	Sempre	Sempre	Às vezes	[0-9]	Aplicou-se em um grau considerável ou por uma boa parte do tempo	Não se aplicou de maneira alguma	Aplicou-se em um grau considerável ou por uma boa parte do tempo	Não se aplicou de maneira alguma	Não se aplicou de maneira alguma	Aplicou-se em um grau considerável ou por uma boa parte do tempo	Não se aplicou de maneira alguma
Feminino	40	PA	Solteiro	Tem filhos com 16 anos ou idade inferior	3 a 5 pessoas	Estudante	Ensino Médio	Não	Nem eu e nem parentes fizemos teste para a COVID-19	Não	Normal	Não	Não	Não	Não	Não	Não	Não	Concordo	Concordo	Sim	Sim	Sim	Televisão	Muito satisfeito	Sim	Muito confiante	Pouco confiante	Não sei	Não sei	Muito preocupado	Muito preocupado	Sim	Não	Sempre	Nunca	Sempre	A maior parte do tempo	Sempre	Sempre	Nunca	[20-24]	Não se aplicou de maneira alguma	Não se aplicou de maneira alguma	Não se aplicou de maneira alguma	Não se aplicou de maneira alguma	Não se aplicou de maneira alguma	Não se aplicou de maneira alguma	Não se aplicou de maneira alguma
Feminino	37	MG	Casado	Tem filhos com 16 anos ou idade inferior	3 a 5 pessoas	Profissional Autônomo	Graduação	Não	Nem eu e nem parentes fizemos teste para a COVID-19	Não	Normal	Não	Não	Não	Não	Não	Não	Não	Concordo	Concordo	Sim	Sim	Sim	Órgãos oficiais (ex., Ministério da Saúde, Secretarias de Saúde etc.)	Muito satisfeito	Não	Muito confiante	Muito confiante	Algo provável	Muito provável	Muito preocupado	Pouco preocupado	Sim	Não	Sempre	Sempre	Sempre	Sempre	Sempre	Sempre	Nunca	[0-9]	Aplicou-se em um grau considerável ou por uma boa parte do tempo	Não se aplicou de maneira alguma	Aplicou-se em algum grau ou por pouco tempo	Não se aplicou de maneira alguma	Aplicou-se muito ou na maioria do tempo	Aplicou-se em um grau considerável ou por uma boa parte do tempo	Não se aplicou de maneira alguma
Feminino	33	SP	Solteiro	Sem filhos	1 pessoa	Empregado	Graduação	Parente	Outros motivos	Não	Normal	Não	Sim	Não	Não	Não	Sim	Sim	Concordo	Não sei	Sim	Sim	Sim	Redes sociais	Ligeiramente satisfeito	Sim	Não confiante	Não confiante	Algo provável	Algo provável	Muito preocupado	Não tenho filhos nesta faixa etária	Sim	Não	Sempre	Sempre	A maior parte do tempo	A maior parte do tempo	Sempre	Sempre	Nunca	[10-19]	Aplicou-se em algum grau ou por pouco tempo	Não se aplicou de maneira alguma	Aplicou-se em algum grau ou por pouco tempo	Aplicou-se em algum grau ou por pouco tempo	Aplicou-se em um grau considerável ou por uma boa parte do tempo	Aplicou-se em algum grau ou por pouco tempo	Não se aplicou de maneira alguma
Feminino	33	SP	Casado	Sem filhos	2 pessoas	Empregado	Graduação	Não	Nem eu e nem parentes fizemos teste para a COVID-19	Não	Normal	Sim	Sim	Não	Não	Não	Não	Não	Concordo	Concordo	Sim	Sim	Sim	Televisão	Não muito satisfeito	Sim	Pouco confiante	Não confiante	Algo provável	Algo provável	Muito preocupado	Não tenho filhos nesta faixa etária	Sim	Não	Sempre	Sempre	Sempre	Sempre	Sempre	Sempre	Nunca	[20-24]	Aplicou-se em algum grau ou por pouco tempo	Aplicou-se em algum grau ou por pouco tempo	Não se aplicou de maneira alguma	Aplicou-se muito ou na maioria do tempo	Aplicou-se em um grau considerável ou por uma boa parte do tempo	Aplicou-se em algum grau ou por pouco tempo	Aplicou-se em algum grau ou por pouco tempo
Feminino	52	MG	Solteiro	Tem filhos com idade superior a 16 anos	3 a 5 pessoas	Empregado	Mestrado	Não	Nem eu e nem parentes fizemos teste para a COVID-19	Não	Normal	Não	Não	Não	Não	Não	Não	Não	Concordo	Concordo	Sim	Sim	Sim	Órgãos oficiais (ex., Ministério da Saúde, Secretarias de Saúde etc.)	Ligeiramente satisfeito	Sim	Pouco confiante	Pouco confiante	Algo provável	Não sei	Muito preocupado	Não tenho filhos nesta faixa etária	Sim	Amigo	A maior parte do tempo	A maior parte do tempo	A maior parte do tempo	A maior parte do tempo	A maior parte do tempo	A maior parte do tempo	A maior parte do tempo	[10-19]	Aplicou-se em um grau considerável ou por uma boa parte do tempo	Aplicou-se em algum grau ou por pouco tempo	Aplicou-se em algum grau ou por pouco tempo	Não se aplicou de maneira alguma	Aplicou-se em algum grau ou por pouco tempo	Aplicou-se em algum grau ou por pouco tempo	Não se aplicou de maneira alguma
Feminino	52	PB	Solteiro	Tem filhos com idade superior a 16 anos	3 a 5 pessoas	Empregado	Mestrado	Não	Nem eu e nem parentes fizemos teste para a COVID-19	Não	Normal	Não	Sim	Não	Não	Não	Não	Não	Concordo	Concordo	Sim	Sim	Sim	Órgãos oficiais (ex., Ministério da Saúde, Secretarias de Saúde etc.)	Ligeiramente satisfeito	Sim	Pouco confiante	Pouco confiante	Pouco provável	Algo provável	Muito preocupado	Não tenho filhos nesta faixa etária	Sim	Não	Sempre	Sempre	Sempre	Sempre	A maior parte do tempo	Sempre	Às vezes	[20-24]	Não se aplicou de maneira alguma	Não se aplicou de maneira alguma	Não se aplicou de maneira alguma	Aplicou-se em algum grau ou por pouco tempo	Aplicou-se em algum grau ou por pouco tempo	Aplicou-se em algum grau ou por pouco tempo	Não se aplicou de maneira alguma
Feminino	59	SP	Casado	Tem filhos com idade superior a 16 anos	3 a 5 pessoas	Empregado	Graduação	Não	Nem eu e nem parentes fizemos teste para a COVID-19	Sim	Normal	Sim	Não	Sim, atendimento médico	Não	Não	Sim	Sim	Concordo	Concordo	Sim	Sim	Sim	Órgãos oficiais (ex., Ministério da Saúde, Secretarias de Saúde etc.)	Não muito satisfeito	Sim	Muito confiante	Pouco confiante	Algo provável	Algo provável	Muito preocupado	Não tenho filhos nesta faixa etária	Sim	Não	Sempre	Sempre	Sempre	Sempre	Sempre	Sempre	Às vezes	[10-19]	Aplicou-se em um grau considerável ou por uma boa parte do tempo	Aplicou-se em algum grau ou por pouco tempo	Aplicou-se em algum grau ou por pouco tempo	Aplicou-se em algum grau ou por pouco tempo	Não se aplicou de maneira alguma	Aplicou-se em algum grau ou por pouco tempo	Não se aplicou de maneira alguma
Feminino	43	SP	Casado	Tem filhos com idade superior a 16 anos	3 a 5 pessoas	Empregado	Graduação	Não	Nem eu e nem parentes fizemos teste para a COVID-19	Não	Normal	Sim	Sim	Não	Não	Não	Não	Não	Concordo	Concordo	Sim	Sim	Sim	Redes sociais	Não muito satisfeito	Sim	Pouco confiante	Muito confiante	Algo provável	Algo provável	Muito preocupado	Pouco preocupado	Sim	Não	Sempre	Sempre	Sempre	Sempre	A maior parte do tempo	Sempre	A maior parte do tempo	[0-9]	Não se aplicou de maneira alguma	Não se aplicou de maneira alguma	Aplicou-se em algum grau ou por pouco tempo	Não se aplicou de maneira alguma	Aplicou-se em algum grau ou por pouco tempo	Não se aplicou de maneira alguma	Não se aplicou de maneira alguma
Feminino	40	SP	Divorciado	Tem filhos com 16 anos ou idade inferior	2 pessoas	Profissional Autônomo	Graduação	Não	Nem eu e nem parentes fizemos teste para a COVID-19	Não	Bom/Muito bom	Não	Não	Não	Não	Não	Não	Não	Concordo	Concordo	Sim	Sim	Sim	Órgãos oficiais (ex., Ministério da Saúde, Secretarias de Saúde etc.)	Ligeiramente satisfeito	Sim	Muito confiante	Muito confiante	Pouco provável	Algo provável	Pouco preocupado	Pouco preocupado	Sim	Amigo	Sempre	Sempre	Sempre	Sempre	Sempre	Sempre	Nunca	[20-24]	Não se aplicou de maneira alguma	Não se aplicou de maneira alguma	Não se aplicou de maneira alguma	Não se aplicou de maneira alguma	Não se aplicou de maneira alguma	Não se aplicou de maneira alguma	Não se aplicou de maneira alguma
Feminino	44	RJ	Divorciado	Tem filhos com 16 anos ou idade inferior	3 a 5 pessoas	Empregado	Graduação	Eu	Outros motivos	Não	Normal	Não	Sim	Não	Não	Sim	Sim	Sim	Concordo	Concordo	Sim	Sim	Sim	Órgãos oficiais (ex., Ministério da Saúde, Secretarias de Saúde etc.)	Não muito satisfeito	Sim	Muito confiante	Muito confiante	Muito provável	Muito provável	Muito preocupado	Muito preocupado	Sim	Não	Sempre	Sempre	Sempre	Sempre	Sempre	Sempre	Nunca	[10-19]	Aplicou-se em algum grau ou por pouco tempo	Não se aplicou de maneira alguma	Aplicou-se em algum grau ou por pouco tempo	Aplicou-se em algum grau ou por pouco tempo	Aplicou-se em algum grau ou por pouco tempo	Aplicou-se em algum grau ou por pouco tempo	Aplicou-se em algum grau ou por pouco tempo
Feminino	29	PE	Casado	Sem filhos	2 pessoas	Empregado	Graduação	Parente	Moderados	Não	Normal	Não	Sim	Não	Não	Sim	Sim	Sim	Concordo	Concordo	Sim	Sim	Sim	Televisão	Ligeiramente satisfeito	Sim	Muito confiante	Muito confiante	Algo provável	Muito provável	Muito preocupado	Não tenho filhos nesta faixa etária	Sim	Não	Sempre	A maior parte do tempo	Sempre	Sempre	A maior parte do tempo	Sempre	Nunca	[20-24]	Não se aplicou de maneira alguma	Não se aplicou de maneira alguma	Não se aplicou de maneira alguma	Não se aplicou de maneira alguma	Não se aplicou de maneira alguma	Aplicou-se em algum grau ou por pouco tempo	Não se aplicou de maneira alguma
Feminino	68	SP	Casado	Tem filhos com idade superior a 16 anos	2 pessoas	Profissional Autônomo	Doutoramento	Não	Nem eu e nem parentes fizemos teste para a COVID-19	Não	Bom/Muito bom	Não	Sim	Não	Não	Não	Não	Não	Concordo	Não sei	Sim	Sim	Sim	Órgãos oficiais (ex., Ministério da Saúde, Secretarias de Saúde etc.)	Ligeiramente satisfeito	Sim	Muito confiante	Pouco confiante	Pouco provável	Não sei	Não estou preocupado	Não tenho filhos nesta faixa etária	Sim	Amigo	Sempre	Sempre	Sempre	Sempre	Sempre	Sempre	Nunca	[20-24]	Não se aplicou de maneira alguma	Não se aplicou de maneira alguma	Não se aplicou de maneira alguma	Não se aplicou de maneira alguma	Não se aplicou de maneira alguma	Não se aplicou de maneira alguma	Não se aplicou de maneira alguma
Feminino	45	SP	Casado	Tem filhos com 16 anos ou idade inferior	3 a 5 pessoas	Desempregado	Graduação	Não	Nem eu e nem parentes fizemos teste para a COVID-19	Não	Normal	Não	Sim	Não	Não	Sim	Não	Sim	Concordo	Não sei	Sim	Sim	Sim	Redes sociais	Insatisfeito	Não	Pouco confiante	Não confiante	Pouco provável	Muito provável	Muito preocupado	Muito preocupado	Sim	Não	Sempre	Sempre	Sempre	Sempre	A maior parte do tempo	A maior parte do tempo	Nunca	[20-24]	Aplicou-se em algum grau ou por pouco tempo	Aplicou-se em um grau considerável ou por uma boa parte do tempo	Não se aplicou de maneira alguma	Não se aplicou de maneira alguma	Aplicou-se em um grau considerável ou por uma boa parte do tempo	Aplicou-se em algum grau ou por pouco tempo	Não se aplicou de maneira alguma
Feminino	62	SP	Casado	Tem filhos com idade superior a 16 anos	2 pessoas	Profissional Autônomo	Graduação	Eu	Sintomas leves	Não	Normal	Sim	Sim	Não	Não	Não	Não	Não	Concordo	Concordo	Sim	Sim	Sim	Órgãos oficiais (ex., Ministério da Saúde, Secretarias de Saúde etc.)	Não muito satisfeito	Sim	Muito confiante	Pouco confiante	Pouco provável	Algo provável	Muito preocupado	Não tenho filhos nesta faixa etária	Sim	Não	Sempre	Sempre	Sempre	Sempre	Sempre	Sempre	Nunca	[20-24]	Aplicou-se em algum grau ou por pouco tempo	Aplicou-se em algum grau ou por pouco tempo	Não se aplicou de maneira alguma	Não se aplicou de maneira alguma	Aplicou-se em algum grau ou por pouco tempo	Não se aplicou de maneira alguma	Não se aplicou de maneira alguma
Masculino	21	SP	Solteiro	Sem filhos	3 a 5 pessoas	Desempregado	Graduação	Não	Nem eu e nem parentes fizemos teste para a COVID-19	Não	Normal	Sim	Sim	Sim, atendimento psicológico	Não	Não	Sim	Sim	Concordo	Concordo	Sim	Sim	Não	Redes sociais	Não muito satisfeito	Sim	Muito confiante	Muito confiante	Algo provável	Algo provável	Muito preocupado	Não tenho filhos nesta faixa etária	Sim	Não	Sempre	Sempre	Sempre	Sempre	Sempre	Sempre	Às vezes	[20-24]	Aplicou-se em algum grau ou por pouco tempo	Não se aplicou de maneira alguma	Aplicou-se em um grau considerável ou por uma boa parte do tempo	Não se aplicou de maneira alguma	Aplicou-se muito ou na maioria do tempo	Aplicou-se em algum grau ou por pouco tempo	Não se aplicou de maneira alguma
Feminino	51	SP	Divorciado	Tem filhos com idade superior a 16 anos	3 a 5 pessoas	Aposentado	Graduação	Eu	Sintomas leves	Não	Normal	Não	Não	Não	Não	Não	Não	Não	Concordo	Concordo	Sim	Sim	Sim	Televisão	Insatisfeito	Sim	Pouco confiante	Não confiante	Muito provável	Não sei	Muito preocupado	Muito preocupado	Sim	Amigo	Sempre	Sempre	Sempre	Sempre	Sempre	Sempre	Nunca	[20-24]	Aplicou-se em um grau considerável ou por uma boa parte do tempo	Não se aplicou de maneira alguma	Aplicou-se em algum grau ou por pouco tempo	Aplicou-se em algum grau ou por pouco tempo	Aplicou-se em um grau considerável ou por uma boa parte do tempo	Aplicou-se em um grau considerável ou por uma boa parte do tempo	Não se aplicou de maneira alguma
Masculino	54	MS	Divorciado	Tem filhos com 16 anos ou idade inferior	3 a 5 pessoas	Empregado	Graduação	Não	Nem eu e nem parentes fizemos teste para a COVID-19	Não	Normal	Não	Sim	Não	Não	Não	Não	Não	Discordo	Concordo	Sim	Sim	Sim	Redes sociais	Ligeiramente satisfeito	Sim	Muito confiante	Muito confiante	Algo provável	Algo provável	Pouco preocupado	Pouco preocupado	Sim	Não	Sempre	Sempre	Sempre	Sempre	A maior parte do tempo	Sempre	A maior parte do tempo	[10-19]	Não se aplicou de maneira alguma	Não se aplicou de maneira alguma	Não se aplicou de maneira alguma	Aplicou-se em algum grau ou por pouco tempo	Não se aplicou de maneira alguma	Não se aplicou de maneira alguma	Não se aplicou de maneira alguma
Masculino	28	SP	Casado	Tem filhos com 16 anos ou idade inferior	3 a 5 pessoas	Empregado	Graduação	Não	Nem eu e nem parentes fizemos teste para a COVID-19	Não	Normal	Não	Sim	Não	Não	Não	Não	Não	Concordo	Concordo	Sim	Sim	Sim	Redes sociais	Muito satisfeito	Sim	Muito confiante	Muito confiante	Improvável	Algo provável	Pouco preocupado	Muito preocupado	Sim	Não	Sempre	A maior parte do tempo	Sempre	Às vezes	Sempre	Sempre	Nunca	[20-24]	Não se aplicou de maneira alguma	Não se aplicou de maneira alguma	Não se aplicou de maneira alguma	Não se aplicou de maneira alguma	Não se aplicou de maneira alguma	Aplicou-se em um grau considerável ou por uma boa parte do tempo	Não se aplicou de maneira alguma
Feminino	28	SP	Casado	Sem filhos	2 pessoas	Empregado	Graduação	Parente	Outros motivos	Não	Normal	Sim	Sim	Não	Não	Sim	Não	Sim	Concordo	Concordo	Sim	Sim	Não	Redes sociais	Não muito satisfeito	Sim	Muito confiante	Não confiante	Muito provável	Não sei	Muito preocupado	Não tenho filhos nesta faixa etária	Não sei opnar	Não	Sempre	Sempre	Sempre	Sempre	Sempre	Sempre	Nunca	[20-24]	Aplicou-se em algum grau ou por pouco tempo	Aplicou-se em algum grau ou por pouco tempo	Não se aplicou de maneira alguma	Não se aplicou de maneira alguma	Aplicou-se em algum grau ou por pouco tempo	Não se aplicou de maneira alguma	Não se aplicou de maneira alguma
Feminino	20	SP	Solteiro	Sem filhos	3 a 5 pessoas	Estudante	Graduação	Não	Nem eu e nem parentes fizemos teste para a COVID-19	Não	Normal	Não	Não	Não	Não	Não	Não	Não	Concordo	Concordo	Sim	Sim	Sim	Redes sociais	Ligeiramente satisfeito	Sim	Muito confiante	Muito confiante	Pouco provável	Algo provável	Muito preocupado	Não tenho filhos nesta faixa etária	Sim	Não	Sempre	Sempre	A maior parte do tempo	A maior parte do tempo	A maior parte do tempo	Sempre	Nunca	[20-24]	Aplicou-se em um grau considerável ou por uma boa parte do tempo	Aplicou-se em um grau considerável ou por uma boa parte do tempo	Aplicou-se muito ou na maioria do tempo	Aplicou-se em um grau considerável ou por uma boa parte do tempo	Aplicou-se muito ou na maioria do tempo	Aplicou-se muito ou na maioria do tempo	Aplicou-se muito ou na maioria do tempo
Feminino	36	SP	Casado	Sem filhos	2 pessoas	Profissional Autônomo	Graduação	Não	Nem eu e nem parentes fizemos teste para a COVID-19	Sim	Normal	Não	Não	Sim, ambos (psicológico e médico)	Não	Sim	Não	Sim	Concordo	Concordo	Sim	Sim	Sim	Outras fontes	Ligeiramente satisfeito	Sim	Muito confiante	Muito confiante	Algo provável	Muito provável	Muito preocupado	Não tenho filhos nesta faixa etária	Sim	Amigo	Sempre	Sempre	Sempre	A maior parte do tempo	Sempre	A maior parte do tempo	Nunca	[20-24]	Aplicou-se em um grau considerável ou por uma boa parte do tempo	Aplicou-se em algum grau ou por pouco tempo	Aplicou-se em um grau considerável ou por uma boa parte do tempo	Aplicou-se em um grau considerável ou por uma boa parte do tempo	Aplicou-se em um grau considerável ou por uma boa parte do tempo	Aplicou-se em um grau considerável ou por uma boa parte do tempo	Aplicou-se em algum grau ou por pouco tempo
Feminino	33	SP	Casado	Sem filhos	2 pessoas	Desempregado	Graduação	Não	Nem eu e nem parentes fizemos teste para a COVID-19	Sim	Bom/Muito bom	Não	Não	Não	Não	Não	Não	Não	Discordo	Discordo	Sim	Sim	Sim	Outras fontes	Insatisfeito	Sim	Pouco confiante	Não confiante	Pouco provável	Muito provável	Pouco preocupado	Não tenho filhos nesta faixa etária	Não	Não	Sempre	Sempre	A maior parte do tempo	Às vezes	Às vezes	A maior parte do tempo	Às vezes	[20-24]	Não se aplicou de maneira alguma	Não se aplicou de maneira alguma	Não se aplicou de maneira alguma	Não se aplicou de maneira alguma	Aplicou-se em algum grau ou por pouco tempo	Não se aplicou de maneira alguma	Não se aplicou de maneira alguma
Feminino	50	SP	Casado	Tem filhos com idade superior a 16 anos	3 a 5 pessoas	Desempregado	Ensino Médio	Não	Nem eu e nem parentes fizemos teste para a COVID-19	Não	Normal	Sim	Não	Não	Não	Não	Não	Não	Concordo	Concordo	Sim	Sim	Sim	Televisão	Não muito satisfeito	Sim	Muito confiante	Pouco confiante	Algo provável	Algo provável	Muito preocupado	Não tenho filhos nesta faixa etária	Sim	Não	Sempre	Sempre	Sempre	Sempre	Sempre	Sempre	Nunca	[20-24]	Aplicou-se em algum grau ou por pouco tempo	Não se aplicou de maneira alguma	Aplicou-se em um grau considerável ou por uma boa parte do tempo	Aplicou-se em um grau considerável ou por uma boa parte do tempo	Aplicou-se em algum grau ou por pouco tempo	Não se aplicou de maneira alguma	Não se aplicou de maneira alguma
Feminino	32	RJ	Solteiro	Sem filhos	1 pessoa	Empregado	Doutoramento	Eu	Moderados	Não	Normal	Não	Sim	Sim, atendimento psicológico	Não	Sim	Sim	Sim	Concordo	Concordo	Sim	Sim	Sim	Televisão	Não muito satisfeito	Sim	Pouco confiante	Pouco confiante	Muito provável	Muito provável	Muito preocupado	Não tenho filhos nesta faixa etária	Sim	Não	Sempre	Sempre	Sempre	A maior parte do tempo	Sempre	Sempre	A maior parte do tempo	[10-19]	Aplicou-se em algum grau ou por pouco tempo	Não se aplicou de maneira alguma	Aplicou-se em algum grau ou por pouco tempo	Aplicou-se em algum grau ou por pouco tempo	Aplicou-se em algum grau ou por pouco tempo	Aplicou-se em algum grau ou por pouco tempo	Não se aplicou de maneira alguma
Feminino	41	PR	Casado	Tem filhos com 16 anos ou idade inferior	3 a 5 pessoas	Empregado	Mestrado	Não	Nem eu e nem parentes fizemos teste para a COVID-19	Não	Bom/Muito bom	Sim	Sim	Não	Não	Sim	Sim	Não	Concordo	Concordo	Sim	Sim	Sim	Órgãos oficiais (ex., Ministério da Saúde, Secretarias de Saúde etc.)	Não muito satisfeito	Sim	Pouco confiante	Não confiante	Pouco provável	Algo provável	Muito preocupado	Pouco preocupado	Sim	Amigo	Sempre	Sempre	Sempre	Sempre	A maior parte do tempo	Sempre	Nunca	[20-24]	Aplicou-se em algum grau ou por pouco tempo	Não se aplicou de maneira alguma	Não se aplicou de maneira alguma	Aplicou-se em algum grau ou por pouco tempo	Aplicou-se em um grau considerável ou por uma boa parte do tempo	Aplicou-se em algum grau ou por pouco tempo	Não se aplicou de maneira alguma
Feminino	44	SP	Casado	Sem filhos	2 pessoas	Empregado	Graduação	Não	Nem eu e nem parentes fizemos teste para a COVID-19	Não	Normal	Não	Não	Não	Não	Sim	Sim	Sim	Não sei	Não sei	Sim	Sim	Sim	Órgãos oficiais (ex., Ministério da Saúde, Secretarias de Saúde etc.)	Não muito satisfeito	Sim	Pouco confiante	Pouco confiante	Algo provável	Algo provável	Muito preocupado	Não tenho filhos nesta faixa etária	Sim	Não	Sempre	Sempre	Sempre	Sempre	Sempre	Sempre	A maior parte do tempo	[10-19]	Aplicou-se em algum grau ou por pouco tempo	Aplicou-se em algum grau ou por pouco tempo	Não se aplicou de maneira alguma	Aplicou-se em algum grau ou por pouco tempo	Não se aplicou de maneira alguma	Não se aplicou de maneira alguma	Não se aplicou de maneira alguma
Masculino	21	SP	Solteiro	Sem filhos	3 a 5 pessoas	Desempregado	Graduação	Não	Nem eu e nem parentes fizemos teste para a COVID-19	Não	Normal	Não	Não	Não	Não	Não	Não	Não	Concordo	Concordo	Sim	Sim	Sim	Televisão	Ligeiramente satisfeito	Sim	Muito confiante	Pouco confiante	Pouco provável	Muito provável	Muito preocupado	Não tenho filhos nesta faixa etária	Sim	Não	A maior parte do tempo	Nunca	A maior parte do tempo	Às vezes	Sempre	Sempre	Nunca	[20-24]	Aplicou-se em algum grau ou por pouco tempo	Não se aplicou de maneira alguma	Não se aplicou de maneira alguma	Não se aplicou de maneira alguma	Aplicou-se em algum grau ou por pouco tempo	Aplicou-se em algum grau ou por pouco tempo	Aplicou-se em algum grau ou por pouco tempo
Feminino	32	SP	Casado	Tem filhos com 16 anos ou idade inferior	3 a 5 pessoas	Empregado	Mestrado	Eu	Outros motivos	Não	Normal	Sim	Sim	Não	Não	Não	Sim	Sim	Concordo	Concordo	Sim	Sim	Sim	Órgãos oficiais (ex., Ministério da Saúde, Secretarias de Saúde etc.)	Muito satisfeito	Sim	Pouco confiante	Pouco confiante	Algo provável	Algo provável	Muito preocupado	Muito preocupado	Sim	Não	Sempre	A maior parte do tempo	Sempre	Sempre	Sempre	Sempre	Nunca	[20-24]	Aplicou-se em algum grau ou por pouco tempo	Não se aplicou de maneira alguma	Não se aplicou de maneira alguma	Não se aplicou de maneira alguma	Aplicou-se em algum grau ou por pouco tempo	Aplicou-se em algum grau ou por pouco tempo	Não se aplicou de maneira alguma
Feminino	36	SP	Casado	Tem filhos com 16 anos ou idade inferior	3 a 5 pessoas	Desempregado	Mestrado	Não	Nem eu e nem parentes fizemos teste para a COVID-19	Não	Bom/Muito bom	Não	Sim	Sim, atendimento médico	Não	Não	Não	Não	Concordo	Discordo	Sim	Sim	Sim	Televisão	Não muito satisfeito	Sim	Muito confiante	Pouco confiante	Pouco provável	Muito provável	Pouco preocupado	Pouco preocupado	Sim	Não	Sempre	Sempre	Sempre	Sempre	Sempre	Sempre	Às vezes	[20-24]	Aplicou-se em algum grau ou por pouco tempo	Não se aplicou de maneira alguma	Aplicou-se em algum grau ou por pouco tempo	Não se aplicou de maneira alguma	Aplicou-se em um grau considerável ou por uma boa parte do tempo	Aplicou-se em algum grau ou por pouco tempo	Aplicou-se em algum grau ou por pouco tempo
Masculino	42	GO	Casado	Tem filhos com 16 anos ou idade inferior	3 a 5 pessoas	Empregado	Mestrado	Não	Nem eu e nem parentes fizemos teste para a COVID-19	Não	Normal	Não	Sim	Não	Não	Não	Não	Não	Não sei	Não sei	Sim	Sim	Sim	Órgãos oficiais (ex., Ministério da Saúde, Secretarias de Saúde etc.)	Muito satisfeito	Sim	Muito confiante	Muito confiante	Algo provável	Muito provável	Muito preocupado	Muito preocupado	Sim	Não	A maior parte do tempo	Sempre	Sempre	A maior parte do tempo	Sempre	Sempre	Nunca	[10-19]	Não se aplicou de maneira alguma	Aplicou-se em algum grau ou por pouco tempo	Não se aplicou de maneira alguma	Não se aplicou de maneira alguma	Não se aplicou de maneira alguma	Aplicou-se em algum grau ou por pouco tempo	Não se aplicou de maneira alguma
Feminino	38	PE	Casado	Tem filhos com 16 anos ou idade inferior	3 a 5 pessoas	Empregado	Doutoramento	Não	Nem eu e nem parentes fizemos teste para a COVID-19	Não	Bom/Muito bom	Não	Sim	Não	Não	Não	Não	Não	Concordo	Concordo	Sim	Sim	Sim	Órgãos oficiais (ex., Ministério da Saúde, Secretarias de Saúde etc.)	Muito satisfeito	Sim	Pouco confiante	Pouco confiante	Pouco provável	Algo provável	Muito preocupado	Muito preocupado	Sim	Não	Sempre	Sempre	Sempre	Sempre	Sempre	Sempre	Nunca	[20-24]	Aplicou-se muito ou na maioria do tempo	Aplicou-se em um grau considerável ou por uma boa parte do tempo	Aplicou-se em algum grau ou por pouco tempo	Aplicou-se em algum grau ou por pouco tempo	Aplicou-se em algum grau ou por pouco tempo	Aplicou-se em algum grau ou por pouco tempo	Aplicou-se em algum grau ou por pouco tempo
Feminino	24	RJ	Solteiro	Sem filhos	2 pessoas	Estudante	Mestrado	Não	Nem eu e nem parentes fizemos teste para a COVID-19	Não	Normal	Não	Sim	Sim, atendimento psicológico	Não	Não	Não	Não	Concordo	Concordo	Sim	Sim	Sim	Órgãos oficiais (ex., Ministério da Saúde, Secretarias de Saúde etc.)	Não muito satisfeito	Sim	Pouco confiante	Pouco confiante	Algo provável	Muito provável	Muito preocupado	Não tenho filhos nesta faixa etária	Sim	Não	Sempre	Sempre	A maior parte do tempo	A maior parte do tempo	Sempre	Sempre	Nunca	[20-24]	Aplicou-se em um grau considerável ou por uma boa parte do tempo	Aplicou-se em algum grau ou por pouco tempo	Aplicou-se em algum grau ou por pouco tempo	Aplicou-se em algum grau ou por pouco tempo	Aplicou-se muito ou na maioria do tempo	Aplicou-se em um grau considerável ou por uma boa parte do tempo	Não se aplicou de maneira alguma
Feminino	39	SP	Solteiro	Tem filhos com 16 anos ou idade inferior	3 a 5 pessoas	Empregado	Graduação	Não	Nem eu e nem parentes fizemos teste para a COVID-19	Sim	Bom/Muito bom	Não	Sim	Sim, ambos (psicológico e médico)	Não	Não	Sim	Não	Concordo	Discordo	Sim	Sim	Sim	Órgãos oficiais (ex., Ministério da Saúde, Secretarias de Saúde etc.)	Muito satisfeito	Sim	Pouco confiante	Muito confiante	Algo provável	Muito provável	Pouco preocupado	Pouco preocupado	Não	Não	Sempre	Sempre	Sempre	Sempre	Sempre	Sempre	Nunca	[10-19]	Aplicou-se em algum grau ou por pouco tempo	Não se aplicou de maneira alguma	Aplicou-se em algum grau ou por pouco tempo	Não se aplicou de maneira alguma	Aplicou-se em algum grau ou por pouco tempo	Aplicou-se em algum grau ou por pouco tempo	Não se aplicou de maneira alguma
Feminino	30	SP	Casado	Sem filhos	2 pessoas	Profissional Autônomo	Graduação	Parente	Sintomas leves	Não	Normal	Não	Sim	Sim, atendimento psicológico	Não	Não	Sim	Sim	Concordo	Concordo	Sim	Sim	Sim	Órgãos oficiais (ex., Ministério da Saúde, Secretarias de Saúde etc.)	Ligeiramente satisfeito	Sim	Muito confiante	Pouco confiante	Algo provável	Muito provável	Pouco preocupado	Não tenho filhos nesta faixa etária	Sim	Não	Sempre	Sempre	Sempre	Sempre	Sempre	Sempre	Nunca	[0-9]	Não se aplicou de maneira alguma	Não se aplicou de maneira alguma	Não se aplicou de maneira alguma	Aplicou-se em algum grau ou por pouco tempo	Não se aplicou de maneira alguma	Não se aplicou de maneira alguma	Não se aplicou de maneira alguma
Feminino	41	SP	Casado	Tem filhos com idade superior a 16 anos	3 a 5 pessoas	Empregado	Mestrado	Não	Nem eu e nem parentes fizemos teste para a COVID-19	Não	Normal	Não	Sim	Não	Não	Não	Sim	Não	Concordo	Não sei	Sim	Sim	Sim	Televisão	Não muito satisfeito	Sim	Pouco confiante	Pouco confiante	Algo provável	Algo provável	Muito preocupado	Pouco preocupado	Sim	Não	Sempre	Sempre	Sempre	Sempre	Sempre	Sempre	Nunca	[20-24]	Aplicou-se em algum grau ou por pouco tempo	Não se aplicou de maneira alguma	Aplicou-se em algum grau ou por pouco tempo	Não se aplicou de maneira alguma	Aplicou-se em algum grau ou por pouco tempo	Aplicou-se em algum grau ou por pouco tempo	Não se aplicou de maneira alguma
Feminino	34	SP	Casado	Tem filhos com 16 anos ou idade inferior	3 a 5 pessoas	Empregado	Graduação	Não	Nem eu e nem parentes fizemos teste para a COVID-19	Não	Bom/Muito bom	Não	Sim	Não	Não	Não	Sim	Não	Concordo	Concordo	Sim	Sim	Sim	Televisão	Não muito satisfeito	Sim	Muito confiante	Muito confiante	Algo provável	Algo provável	Muito preocupado	Muito preocupado	Sim	Amigo	Sempre	Sempre	Sempre	Sempre	Sempre	Sempre	Nunca	[20-24]	Aplicou-se em algum grau ou por pouco tempo	Não se aplicou de maneira alguma	Não se aplicou de maneira alguma	Não se aplicou de maneira alguma	Não se aplicou de maneira alguma	Não se aplicou de maneira alguma	Não se aplicou de maneira alguma
Feminino	31	GO	Casado	Sem filhos	2 pessoas	Empregado	Graduação	Não	Nem eu e nem parentes fizemos teste para a COVID-19	Não	Normal	Não	Sim	Não	Não	Sim	Sim	Sim	Concordo	Concordo	Sim	Sim	Sim	Órgãos oficiais (ex., Ministério da Saúde, Secretarias de Saúde etc.)	Não muito satisfeito	Sim	Muito confiante	Muito confiante	Algo provável	Muito provável	Pouco preocupado	Não tenho filhos nesta faixa etária	Não	Não	Sempre	Sempre	Sempre	Sempre	A maior parte do tempo	Sempre	Às vezes	[20-24]	Aplicou-se em um grau considerável ou por uma boa parte do tempo	Aplicou-se em algum grau ou por pouco tempo	Aplicou-se em algum grau ou por pouco tempo	Não se aplicou de maneira alguma	Aplicou-se em um grau considerável ou por uma boa parte do tempo	Aplicou-se em um grau considerável ou por uma boa parte do tempo	Não se aplicou de maneira alguma
Feminino	31	GO	Casado	Sem filhos	2 pessoas	Empregado	Graduação	Não	Nem eu e nem parentes fizemos teste para a COVID-19	Não	Bom/Muito bom	Não	Não	Não	Não	Não	Não	Não	Concordo	Concordo	Sim	Sim	Sim	Órgãos oficiais (ex., Ministério da Saúde, Secretarias de Saúde etc.)	Muito satisfeito	Sim	Muito confiante	Muito confiante	Algo provável	Muito provável	Muito preocupado	Não tenho filhos nesta faixa etária	Sim	Não	Sempre	Sempre	Sempre	Sempre	Sempre	Sempre	Às vezes	[0-9]	Não se aplicou de maneira alguma	Não se aplicou de maneira alguma	Não se aplicou de maneira alguma	Não se aplicou de maneira alguma	Não se aplicou de maneira alguma	Não se aplicou de maneira alguma	Não se aplicou de maneira alguma
Feminino	26	RJ	Solteiro	Sem filhos	1 pessoa	Empregado	Graduação	Eu	Sintomas leves	Não	Normal	Não	Sim	Não	Não	Sim	Sim	Sim	Concordo	Concordo	Sim	Sim	Sim	Televisão	Não muito satisfeito	Sim	Pouco confiante	Pouco confiante	Algo provável	Algo provável	Muito preocupado	Não tenho filhos nesta faixa etária	Sim	Parente	Sempre	Sempre	A maior parte do tempo	Às vezes	A maior parte do tempo	A maior parte do tempo	Às vezes	[10-19]	Aplicou-se em algum grau ou por pouco tempo	Aplicou-se em algum grau ou por pouco tempo	Aplicou-se em algum grau ou por pouco tempo	Não se aplicou de maneira alguma	Não se aplicou de maneira alguma	Aplicou-se em algum grau ou por pouco tempo	Não se aplicou de maneira alguma
Masculino	24	SP	Solteiro	Sem filhos	3 a 5 pessoas	Estudante	Graduação	Não	Nem eu e nem parentes fizemos teste para a COVID-19	Não	Normal	Não	Não	Não	Não	Não	Não	Não	Discordo	Concordo	Sim	Sim	Sim	Televisão	Não muito satisfeito	Sim	Pouco confiante	Pouco confiante	Algo provável	Algo provável	Muito preocupado	Não tenho filhos nesta faixa etária	Sim	Não	Sempre	Sempre	Sempre	Sempre	A maior parte do tempo	Sempre	Nunca	[20-24]	Não se aplicou de maneira alguma	Não se aplicou de maneira alguma	Não se aplicou de maneira alguma	Não se aplicou de maneira alguma	Aplicou-se em algum grau ou por pouco tempo	Não se aplicou de maneira alguma	Não se aplicou de maneira alguma
Feminino	42	DF	Casado	Tem filhos com 16 anos ou idade inferior	3 a 5 pessoas	Profissional Autônomo	Graduação	Parente	Moderados	Não	Normal	Não	Sim	Sim, atendimento psicológico	Não	Não	Não	Sim	Concordo	Concordo	Sim	Sim	Sim	Órgãos oficiais (ex., Ministério da Saúde, Secretarias de Saúde etc.)	Ligeiramente satisfeito	Sim	Pouco confiante	Pouco confiante	Algo provável	Algo provável	Muito preocupado	Muito preocupado	Sim	Não	Sempre	Sempre	Sempre	Sempre	Sempre	Sempre	Nunca	[20-24]	Aplicou-se em algum grau ou por pouco tempo	Não se aplicou de maneira alguma	Aplicou-se em algum grau ou por pouco tempo	Não se aplicou de maneira alguma	Não se aplicou de maneira alguma	Aplicou-se em algum grau ou por pouco tempo	Não se aplicou de maneira alguma
Feminino	39	BA	Divorciado	Tem filhos com idade superior a 16 anos	2 pessoas	Empregado	Ensino Médio	Não	Nem eu e nem parentes fizemos teste para a COVID-19	Não	Normal	Não	Não	Não	Não	Não	Não	Não	Concordo	Concordo	Sim	Sim	Sim	Redes sociais	Não sei	Sim	Pouco confiante	Pouco confiante	Improvável	Não sei	Muito preocupado	Não tenho filhos nesta faixa etária	Sim	Não	Sempre	Sempre	Sempre	A maior parte do tempo	Sempre	Sempre	Nunca	[20-24]	Não se aplicou de maneira alguma	Não se aplicou de maneira alguma	Não se aplicou de maneira alguma	Não se aplicou de maneira alguma	Não se aplicou de maneira alguma	Não se aplicou de maneira alguma	Não se aplicou de maneira alguma
Feminino	45	SP	Casado	Tem filhos com idade superior a 16 anos	3 a 5 pessoas	Profissional Autônomo	Graduação	Não	Nem eu e nem parentes fizemos teste para a COVID-19	Não	Bom/Muito bom	Não	Não	Não	Não	Não	Não	Não	Não sei	Concordo	Sim	Sim	Sim	Televisão	Não muito satisfeito	Sim	Pouco confiante	Pouco confiante	Não sei	Não sei	Muito preocupado	Não tenho filhos nesta faixa etária	Não sei opnar	Não	Sempre	Sempre	Sempre	A maior parte do tempo	A maior parte do tempo	Sempre	A maior parte do tempo	[10-19]	Aplicou-se em algum grau ou por pouco tempo	Não se aplicou de maneira alguma	Não se aplicou de maneira alguma	Não se aplicou de maneira alguma	Aplicou-se em algum grau ou por pouco tempo	Não se aplicou de maneira alguma	Não se aplicou de maneira alguma
Feminino	19	SP	Solteiro	Sem filhos	3 a 5 pessoas	Estudante	Ensino Médio	Não	Nem eu e nem parentes fizemos teste para a COVID-19	Não	Normal	Não	Sim	Não	Não	Não	Sim	Não	Concordo	Concordo	Sim	Sim	Sim	Televisão	Não sei	Sim	Pouco confiante	Pouco confiante	Algo provável	Algo provável	Muito preocupado	Não tenho filhos nesta faixa etária	Sim	Parente	Sempre	Sempre	Às vezes	Às vezes	Sempre	Sempre	Nunca	[10-19]	Aplicou-se em algum grau ou por pouco tempo	Aplicou-se muito ou na maioria do tempo	Aplicou-se em algum grau ou por pouco tempo	Aplicou-se em algum grau ou por pouco tempo	Aplicou-se em algum grau ou por pouco tempo	Aplicou-se em um grau considerável ou por uma boa parte do tempo	Aplicou-se em algum grau ou por pouco tempo
Feminino	61	GO	Solteiro	Tem filhos com idade superior a 16 anos	3 a 5 pessoas	Profissional Autônomo	Graduação	Não	Nem eu e nem parentes fizemos teste para a COVID-19	Sim	Normal	Sim	Sim	Não	Não	Não	Não	Não	Concordo	Não sei	Sim	Sim	Sim	Televisão	Ligeiramente satisfeito	Sim	Muito confiante	Muito confiante	Pouco provável	Muito provável	Muito preocupado	Não tenho filhos nesta faixa etária	Sim	Não	Sempre	Sempre	Sempre	Sempre	Sempre	Sempre	Nunca	[10-19]	Aplicou-se em algum grau ou por pouco tempo	Não se aplicou de maneira alguma	Não se aplicou de maneira alguma	Não se aplicou de maneira alguma	Não se aplicou de maneira alguma	Não se aplicou de maneira alguma	Não se aplicou de maneira alguma
Feminino	38	SP	Casado	Tem filhos com idade superior a 16 anos	3 a 5 pessoas	Empregado	Graduação	Não	Nem eu e nem parentes fizemos teste para a COVID-19	Não	Bom/Muito bom	Não	Sim	Não	Não	Não	Não	Sim	Concordo	Concordo	Sim	Sim	Sim	Órgãos oficiais (ex., Ministério da Saúde, Secretarias de Saúde etc.)	Insatisfeito	Sim	Não confiante	Não confiante	Algo provável	Muito provável	Muito preocupado	Pouco preocupado	Não	Não	Sempre	Sempre	Sempre	Sempre	Sempre	Sempre	Às vezes	[20-24]	Não se aplicou de maneira alguma	Não se aplicou de maneira alguma	Aplicou-se em algum grau ou por pouco tempo	Não se aplicou de maneira alguma	Não se aplicou de maneira alguma	Não se aplicou de maneira alguma	Não se aplicou de maneira alguma
Feminino	29	RJ	Solteiro	Sem filhos	2 pessoas	Empregado	Graduação	Não	Nem eu e nem parentes fizemos teste para a COVID-19	Não	Normal	Não	Não	Não	Não	Não	Sim	Não	Concordo	Concordo	Sim	Sim	Sim	Órgãos oficiais (ex., Ministério da Saúde, Secretarias de Saúde etc.)	Não muito satisfeito	Sim	Pouco confiante	Muito confiante	Muito provável	Muito provável	Muito preocupado	Não tenho filhos nesta faixa etária	Sim	Não	Sempre	Sempre	Sempre	Nunca	Sempre	Sempre	Nunca	[0-9]	Aplicou-se em algum grau ou por pouco tempo	Não se aplicou de maneira alguma	Não se aplicou de maneira alguma	Não se aplicou de maneira alguma	Aplicou-se em um grau considerável ou por uma boa parte do tempo	Aplicou-se em um grau considerável ou por uma boa parte do tempo	Não se aplicou de maneira alguma
Feminino	21	SP	Solteiro	Sem filhos	3 a 5 pessoas	Estudante	Graduação	Não	Nem eu e nem parentes fizemos teste para a COVID-19	Não	Normal	Não	Sim	Não	Não	Não	Não	Não	Não sei	Não sei	Sim	Sim	Sim	Redes sociais	Não muito satisfeito	Sim	Pouco confiante	Muito confiante	Pouco provável	Algo provável	Muito preocupado	Não tenho filhos nesta faixa etária	Sim	Não	Sempre	Sempre	Sempre	Sempre	Sempre	Sempre	Às vezes	[20-24]	Aplicou-se em algum grau ou por pouco tempo	Não se aplicou de maneira alguma	Aplicou-se em algum grau ou por pouco tempo	Não se aplicou de maneira alguma	Aplicou-se em algum grau ou por pouco tempo	Não se aplicou de maneira alguma	Não se aplicou de maneira alguma
Masculino	22	PE	Solteiro	Sem filhos	6 pessoas ou mais	Desempregado	Graduação	Eu	Sintomas leves	Sim	Fraco/Muito fraco	Não	Não	Não	Sim	Sim	Não	Sim	Concordo	Concordo	Sim	Sim	Sim	Redes sociais	Insatisfeito	Sim	Muito confiante	Pouco confiante	Muito provável	Algo provável	Muito preocupado	Não tenho filhos nesta faixa etária	Sim	Amigo	Às vezes	Às vezes	A maior parte do tempo	Às vezes	Às vezes	Às vezes	Às vezes	[10-19]	Aplicou-se em algum grau ou por pouco tempo	Aplicou-se em um grau considerável ou por uma boa parte do tempo	Aplicou-se em um grau considerável ou por uma boa parte do tempo	Aplicou-se muito ou na maioria do tempo	Aplicou-se em algum grau ou por pouco tempo	Aplicou-se em um grau considerável ou por uma boa parte do tempo	Aplicou-se em um grau considerável ou por uma boa parte do tempo
Masculino	49	SP	Casado	Tem filhos com idade superior a 16 anos	3 a 5 pessoas	Profissional Autônomo	Doutoramento	Eu	Outros motivos	Sim	Bom/Muito bom	Não	Sim	Sim, atendimento médico	Não	Sim	Sim	Sim	Discordo	Discordo	Sim	Sim	Sim	Órgãos oficiais (ex., Ministério da Saúde, Secretarias de Saúde etc.)	Não muito satisfeito	Não	Muito confiante	Muito confiante	Algo provável	Muito provável	Pouco preocupado	Pouco preocupado	Sim	Amigo	Sempre	Sempre	Sempre	Sempre	Às vezes	Sempre	Às vezes	[10-19]	Não se aplicou de maneira alguma	Não se aplicou de maneira alguma	Não se aplicou de maneira alguma	Não se aplicou de maneira alguma	Não se aplicou de maneira alguma	Não se aplicou de maneira alguma	Não se aplicou de maneira alguma
Feminino	50	SP	Casado	Tem filhos com idade superior a 16 anos	3 a 5 pessoas	Profissional Autônomo	Graduação	Parente	Graves (precisou internação / UTI)	Não	Normal	Sim	Sim	Sim, ambos (psicológico e médico)	Não	Não	Sim	Não	Concordo	Não sei	Sim	Sim	Sim	Redes sociais	Muito satisfeito	Sim	Muito confiante	Muito confiante	Algo provável	Não sei	Muito preocupado	Não tenho filhos nesta faixa etária	Sim	Não	Sempre	Sempre	Sempre	Sempre	Sempre	Sempre	Nunca	[20-24]	Aplicou-se em algum grau ou por pouco tempo	Não se aplicou de maneira alguma	Aplicou-se em algum grau ou por pouco tempo	Não se aplicou de maneira alguma	Aplicou-se muito ou na maioria do tempo	Aplicou-se em algum grau ou por pouco tempo	Aplicou-se em algum grau ou por pouco tempo
Feminino	33	SP	Casado	Tem filhos com 16 anos ou idade inferior	6 pessoas ou mais	Empregado	Ensino Médio	Não	Nem eu e nem parentes fizemos teste para a COVID-19	Não	Normal	Não	Não	Não	Não	Não	Sim	Não	Concordo	Concordo	Sim	Sim	Não	Redes sociais	Muito satisfeito	Sim	Pouco confiante	Não confiante	Algo provável	Pouco provável	Muito preocupado	Muito preocupado	Sim	Amigo	A maior parte do tempo	A maior parte do tempo	Sempre	A maior parte do tempo	Às vezes	Sempre	Às vezes	[20-24]	Aplicou-se em algum grau ou por pouco tempo	Aplicou-se em algum grau ou por pouco tempo	Aplicou-se em um grau considerável ou por uma boa parte do tempo	Aplicou-se em algum grau ou por pouco tempo	Aplicou-se em algum grau ou por pouco tempo	Aplicou-se em um grau considerável ou por uma boa parte do tempo	Aplicou-se em algum grau ou por pouco tempo
Feminino	19	SP	Solteiro	Sem filhos	3 a 5 pessoas	Estudante	Ensino Médio	Não	Nem eu e nem parentes fizemos teste para a COVID-19	Não	Normal	Não	Não	Sim, atendimento psicológico	Não	Não	Não	Não	Concordo	Concordo	Sim	Sim	Sim	Redes sociais	Muito satisfeito	Sim	Muito confiante	Pouco confiante	Improvável	Algo provável	Pouco preocupado	Não tenho filhos nesta faixa etária	Sim	Não	Sempre	Sempre	Sempre	Sempre	Sempre	Sempre	Nunca	[20-24]	Não se aplicou de maneira alguma	Não se aplicou de maneira alguma	Não se aplicou de maneira alguma	Não se aplicou de maneira alguma	Aplicou-se em um grau considerável ou por uma boa parte do tempo	Não se aplicou de maneira alguma	Não se aplicou de maneira alguma
Masculino	24	SP	Solteiro	Sem filhos	3 a 5 pessoas	Empregado	Graduação	Parente	Sintomas leves	Não	Bom/Muito bom	Não	Sim	Não	Não	Sim	Sim	Sim	Concordo	Concordo	Sim	Sim	Sim	Televisão	Muito satisfeito	Sim	Muito confiante	Pouco confiante	Muito provável	Muito provável	Muito preocupado	Não tenho filhos nesta faixa etária	Sim	Amigo	Sempre	Sempre	A maior parte do tempo	Sempre	Sempre	Sempre	Sempre	[0-9]	Não se aplicou de maneira alguma	Não se aplicou de maneira alguma	Não se aplicou de maneira alguma	Não se aplicou de maneira alguma	Não se aplicou de maneira alguma	Não se aplicou de maneira alguma	Não se aplicou de maneira alguma
Feminino	35	SP	Casado	Tem filhos com 16 anos ou idade inferior	3 a 5 pessoas	Estudante	Graduação	Não	Nem eu e nem parentes fizemos teste para a COVID-19	Não	Normal	Não	Não	Não	Não	Não	Não	Não	Concordo	Concordo	Sim	Sim	Não	Órgãos oficiais (ex., Ministério da Saúde, Secretarias de Saúde etc.)	Não muito satisfeito	Sim	Pouco confiante	Pouco confiante	Muito provável	Não sei	Muito preocupado	Muito preocupado	Sim	Não	Sempre	Sempre	Sempre	Sempre	Sempre	Sempre	Nunca	[20-24]	Aplicou-se em algum grau ou por pouco tempo	Não se aplicou de maneira alguma	Aplicou-se em algum grau ou por pouco tempo	Não se aplicou de maneira alguma	Aplicou-se em um grau considerável ou por uma boa parte do tempo	Aplicou-se em algum grau ou por pouco tempo	Não se aplicou de maneira alguma
Feminino	22	SP	Solteiro	Sem filhos	3 a 5 pessoas	Estudante	Graduação	Não	Nem eu e nem parentes fizemos teste para a COVID-19	Não	Bom/Muito bom	Não	Sim	Não	Não	Não	Não	Não	Concordo	Concordo	Sim	Sim	Não	Televisão	Ligeiramente satisfeito	Sim	Pouco confiante	Pouco confiante	Pouco provável	Muito provável	Muito preocupado	Não tenho filhos nesta faixa etária	Sim	Não	Sempre	Sempre	Sempre	A maior parte do tempo	Sempre	Sempre	Nunca	[20-24]	Aplicou-se em algum grau ou por pouco tempo	Não se aplicou de maneira alguma	Não se aplicou de maneira alguma	Não se aplicou de maneira alguma	Aplicou-se em algum grau ou por pouco tempo	Aplicou-se em algum grau ou por pouco tempo	Não se aplicou de maneira alguma
Feminino	29	RJ	Casado	Sem filhos	3 a 5 pessoas	Empregado	Graduação	Não	Nem eu e nem parentes fizemos teste para a COVID-19	Não	Normal	Não	Não	Sim, atendimento psicológico	Não	Sim	Sim	Sim	Concordo	Concordo	Sim	Sim	Sim	Televisão	Ligeiramente satisfeito	Sim	Muito confiante	Muito confiante	Algo provável	Algo provável	Muito preocupado	Não tenho filhos nesta faixa etária	Sim	Não	A maior parte do tempo	A maior parte do tempo	Sempre	Às vezes	A maior parte do tempo	Sempre	Nunca	[20-24]	Aplicou-se em algum grau ou por pouco tempo	Não se aplicou de maneira alguma	Aplicou-se em algum grau ou por pouco tempo	Aplicou-se em algum grau ou por pouco tempo	Aplicou-se em algum grau ou por pouco tempo	Aplicou-se em algum grau ou por pouco tempo	Aplicou-se em algum grau ou por pouco tempo
Feminino	19	PA	Solteiro	Sem filhos	6 pessoas ou mais	Estudante	Graduação	Não	Nem eu e nem parentes fizemos teste para a COVID-19	Não	Normal	Não	Não	Não	Não	Não	Sim	Não	Concordo	Concordo	Sim	Sim	Sim	Órgãos oficiais (ex., Ministério da Saúde, Secretarias de Saúde etc.)	Ligeiramente satisfeito	Sim	Muito confiante	Muito confiante	Muito provável	Não sei	Muito preocupado	Não tenho filhos nesta faixa etária	Sim	Não	Sempre	Sempre	Sempre	Sempre	Sempre	Sempre	Nunca	[20-24]	Aplicou-se em algum grau ou por pouco tempo	Aplicou-se em algum grau ou por pouco tempo	Aplicou-se em um grau considerável ou por uma boa parte do tempo	Não se aplicou de maneira alguma	Aplicou-se muito ou na maioria do tempo	Aplicou-se em um grau considerável ou por uma boa parte do tempo	Aplicou-se em um grau considerável ou por uma boa parte do tempo
Masculino	36	SP	Casado	Tem filhos com 16 anos ou idade inferior	3 a 5 pessoas	Desempregado	Ensino Médio	Parente	Sintomas leves	Não	Bom/Muito bom	Não	Não	Não	Não	Não	Não	Sim	Não sei	Discordo	Sim	Sim	Sim	Televisão	Ligeiramente satisfeito	Sim	Pouco confiante	Pouco confiante	Não sei	Muito provável	Muito preocupado	Muito preocupado	Sim	Não	Às vezes	Nunca	A maior parte do tempo	Às vezes	Sempre	Nunca	Às vezes	[20-24]	Aplicou-se muito ou na maioria do tempo	Não se aplicou de maneira alguma	Não se aplicou de maneira alguma	Não se aplicou de maneira alguma	Não se aplicou de maneira alguma	Não se aplicou de maneira alguma	Não se aplicou de maneira alguma
Masculino	28	SP	Casado	Sem filhos	2 pessoas	Empregado	Graduação	Não	Nem eu e nem parentes fizemos teste para a COVID-19	Não	Bom/Muito bom	Não	Sim	Não	Não	Não	Não	Não	Concordo	Concordo	Sim	Sim	Não	Redes sociais	Ligeiramente satisfeito	Sim	Pouco confiante	Não confiante	Pouco provável	Algo provável	Muito preocupado	Não tenho filhos nesta faixa etária	Sim	Não	Sempre	Sempre	Sempre	Nunca	Sempre	Sempre	Nunca	[20-24]	Não se aplicou de maneira alguma	Não se aplicou de maneira alguma	Aplicou-se em um grau considerável ou por uma boa parte do tempo	Não se aplicou de maneira alguma	Aplicou-se em um grau considerável ou por uma boa parte do tempo	Não se aplicou de maneira alguma	Não se aplicou de maneira alguma
Feminino	40	RS	Casado	Sem filhos	2 pessoas	Empregado	Graduação	Não	Nem eu e nem parentes fizemos teste para a COVID-19	Sim	Bom/Muito bom	Não	Sim	Sim, atendimento psicológico	Não	Não	Não	Não	Concordo	Concordo	Sim	Sim	Sim	Órgãos oficiais (ex., Ministério da Saúde, Secretarias de Saúde etc.)	Ligeiramente satisfeito	Sim	Muito confiante	Pouco confiante	Algo provável	Muito provável	Muito preocupado	Não tenho filhos nesta faixa etária	Sim	Não	Sempre	Sempre	Sempre	A maior parte do tempo	Sempre	A maior parte do tempo	Sempre	[0-9]	Aplicou-se em algum grau ou por pouco tempo	Não se aplicou de maneira alguma	Não se aplicou de maneira alguma	Não se aplicou de maneira alguma	Aplicou-se em algum grau ou por pouco tempo	Aplicou-se em algum grau ou por pouco tempo	Não se aplicou de maneira alguma
Feminino	60	SP	Casado	Tem filhos com idade superior a 16 anos	3 a 5 pessoas	Profissional Autônomo	Graduação	Não	Nem eu e nem parentes fizemos teste para a COVID-19	Sim	Bom/Muito bom	Sim	Sim	Não	Não	Não	Não	Não	Concordo	Concordo	Sim	Sim	Sim	Órgãos oficiais (ex., Ministério da Saúde, Secretarias de Saúde etc.)	Não muito satisfeito	Sim	Pouco confiante	Pouco confiante	Não sei	Não sei	Pouco preocupado	Não tenho filhos nesta faixa etária	Sim	Não	Sempre	Sempre	Sempre	Sempre	Sempre	Sempre	Nunca	[0-9]	Não se aplicou de maneira alguma	Não se aplicou de maneira alguma	Não se aplicou de maneira alguma	Não se aplicou de maneira alguma	Não se aplicou de maneira alguma	Não se aplicou de maneira alguma	Não se aplicou de maneira alguma
Masculino	34	BA	Casado	Tem filhos com 16 anos ou idade inferior	3 a 5 pessoas	Profissional Autônomo	Ensino Médio	Não	Nem eu e nem parentes fizemos teste para a COVID-19	Não	Bom/Muito bom	Não	Sim	Não	Não	Não	Não	Não	Concordo	Não sei	Sim	Sim	Não	Redes sociais	Não muito satisfeito	Sim	Muito confiante	Pouco confiante	Pouco provável	Muito provável	Pouco preocupado	Pouco preocupado	Sim	Não	Sempre	Sempre	Sempre	Sempre	Sempre	Sempre	Às vezes	[20-24]	Aplicou-se em um grau considerável ou por uma boa parte do tempo	Não se aplicou de maneira alguma	Aplicou-se em algum grau ou por pouco tempo	Não se aplicou de maneira alguma	Não se aplicou de maneira alguma	Aplicou-se em um grau considerável ou por uma boa parte do tempo	Não se aplicou de maneira alguma
Feminino	56	SP	Divorciado	Tem filhos com idade superior a 16 anos	2 pessoas	Empregado	Mestrado	Eu	Moderados	Sim	Fraco/Muito fraco	Sim	Sim	Sim, atendimento médico	Sim	Sim	Sim	Sim	Concordo	Concordo	Sim	Sim	Sim	Órgãos oficiais (ex., Ministério da Saúde, Secretarias de Saúde etc.)	Ligeiramente satisfeito	Sim	Pouco confiante	Muito confiante	Muito provável	Não sei	Muito preocupado	Pouco preocupado	Sim	Amigo	Sempre	Sempre	Sempre	Sempre	Sempre	Sempre	Nunca	[0-9]	Aplicou-se em algum grau ou por pouco tempo	Não se aplicou de maneira alguma	Aplicou-se em algum grau ou por pouco tempo	Aplicou-se muito ou na maioria do tempo	Aplicou-se em um grau considerável ou por uma boa parte do tempo	Aplicou-se muito ou na maioria do tempo	Não se aplicou de maneira alguma
Feminino	54	SP	Casado	Sem filhos	2 pessoas	Profissional Autônomo	Graduação	Não	Nem eu e nem parentes fizemos teste para a COVID-19	Não	Normal	Não	Sim	Não	Não	Não	Não	Não	Concordo	Discordo	Sim	Sim	Sim	Televisão	Ligeiramente satisfeito	Sim	Muito confiante	Muito confiante	Algo provável	Algo provável	Muito preocupado	Não tenho filhos nesta faixa etária	Sim	Não	Sempre	Sempre	Sempre	Sempre	Sempre	Sempre	Nunca	[20-24]	Aplicou-se em algum grau ou por pouco tempo	Não se aplicou de maneira alguma	Aplicou-se em algum grau ou por pouco tempo	Aplicou-se em algum grau ou por pouco tempo	Não se aplicou de maneira alguma	Aplicou-se em algum grau ou por pouco tempo	Não se aplicou de maneira alguma
Feminino	36	GO	Divorciado	Tem filhos com 16 anos ou idade inferior	3 a 5 pessoas	Profissional Autônomo	Graduação	Não	Nem eu e nem parentes fizemos teste para a COVID-19	Não	Normal	Não	Não	Não	Não	Não	Não	Não	Concordo	Discordo	Sim	Sim	Sim	Órgãos oficiais (ex., Ministério da Saúde, Secretarias de Saúde etc.)	Não muito satisfeito	Sim	Não confiante	Não confiante	Algo provável	Algo provável	Pouco preocupado	Não tenho filhos nesta faixa etária	Sim	Não	Sempre	Sempre	Sempre	A maior parte do tempo	Sempre	Sempre	Nunca	[20-24]	Não se aplicou de maneira alguma	Não se aplicou de maneira alguma	Não se aplicou de maneira alguma	Não se aplicou de maneira alguma	Não se aplicou de maneira alguma	Não se aplicou de maneira alguma	Não se aplicou de maneira alguma
Masculino	27	GO	Solteiro	Sem filhos	1 pessoa	Empregado	Graduação	Não	Nem eu e nem parentes fizemos teste para a COVID-19	Não	Bom/Muito bom	Não	Sim	Não	Não	Não	Não	Não	Concordo	Concordo	Sim	Sim	Não	Órgãos oficiais (ex., Ministério da Saúde, Secretarias de Saúde etc.)	Ligeiramente satisfeito	Sim	Muito confiante	Muito confiante	Algo provável	Algo provável	Pouco preocupado	Não tenho filhos nesta faixa etária	Sim	Não	Sempre	Sempre	A maior parte do tempo	A maior parte do tempo	A maior parte do tempo	A maior parte do tempo	Às vezes	[0-9]	Aplicou-se em algum grau ou por pouco tempo	Aplicou-se em algum grau ou por pouco tempo	Aplicou-se em algum grau ou por pouco tempo	Não se aplicou de maneira alguma	Aplicou-se em um grau considerável ou por uma boa parte do tempo	Aplicou-se em algum grau ou por pouco tempo	Aplicou-se em um grau considerável ou por uma boa parte do tempo
Feminino	35	MG	Divorciado	Sem filhos	1 pessoa	Profissional Autônomo	Mestrado	Não	Nem eu e nem parentes fizemos teste para a COVID-19	Sim	Bom/Muito bom	Não	Sim	Sim, atendimento psicológico	Não	Não	Não	Não	Discordo	Concordo	Sim	Sim	Sim	Órgãos oficiais (ex., Ministério da Saúde, Secretarias de Saúde etc.)	Insatisfeito	Sim	Pouco confiante	Pouco confiante	Algo provável	Muito provável	Pouco preocupado	Não tenho filhos nesta faixa etária	Não	Não	Sempre	Nunca	A maior parte do tempo	Às vezes	A maior parte do tempo	Às vezes	Sempre	[10-19]	Não se aplicou de maneira alguma	Não se aplicou de maneira alguma	Não se aplicou de maneira alguma	Não se aplicou de maneira alguma	Aplicou-se em algum grau ou por pouco tempo	Não se aplicou de maneira alguma	Não se aplicou de maneira alguma
Feminino	26	SP	Solteiro	Sem filhos	1 pessoa	Empregado	Graduação	Não	Nem eu e nem parentes fizemos teste para a COVID-19	Não	Normal	Não	Sim	Não	Não	Não	Não	Não	Discordo	Discordo	Sim	Sim	Sim	Órgãos oficiais (ex., Ministério da Saúde, Secretarias de Saúde etc.)	Não muito satisfeito	Sim	Muito confiante	Muito confiante	Pouco provável	Algo provável	Muito preocupado	Não tenho filhos nesta faixa etária	Sim	Não	Nunca	Nunca	Sempre	Às vezes	Sempre	Sempre	Nunca	[20-24]	Aplicou-se em algum grau ou por pouco tempo	Não se aplicou de maneira alguma	Aplicou-se muito ou na maioria do tempo	Não se aplicou de maneira alguma	Não se aplicou de maneira alguma	Aplicou-se em algum grau ou por pouco tempo	Não se aplicou de maneira alguma
Feminino	45	SP	Casado	Sem filhos	2 pessoas	Profissional Autônomo	Graduação	Não	Nem eu e nem parentes fizemos teste para a COVID-19	Não	Normal	Sim	Sim	Não	Não	Não	Não	Não	Concordo	Não sei	Sim	Sim	Sim	Televisão	Não muito satisfeito	Sim	Pouco confiante	Pouco confiante	Algo provável	Muito provável	Muito preocupado	Não tenho filhos nesta faixa etária	Sim	Não	A maior parte do tempo	Sempre	Sempre	Às vezes	Sempre	Às vezes	Às vezes	[20-24]	Aplicou-se em algum grau ou por pouco tempo	Aplicou-se em algum grau ou por pouco tempo	Aplicou-se em algum grau ou por pouco tempo	Aplicou-se em algum grau ou por pouco tempo	Aplicou-se em algum grau ou por pouco tempo	Aplicou-se em algum grau ou por pouco tempo	Não se aplicou de maneira alguma
Masculino	35	RS	Casado	Sem filhos	2 pessoas	Profissional Autônomo	Mestrado	Não	Nem eu e nem parentes fizemos teste para a COVID-19	Não	Bom/Muito bom	Não	Sim	Não	Não	Não	Não	Sim	Concordo	Concordo	Sim	Sim	Sim	Órgãos oficiais (ex., Ministério da Saúde, Secretarias de Saúde etc.)	Insatisfeito	Sim	Pouco confiante	Pouco confiante	Algo provável	Algo provável	Muito preocupado	Não tenho filhos nesta faixa etária	Sim	Não	Sempre	Sempre	Sempre	A maior parte do tempo	A maior parte do tempo	A maior parte do tempo	Nunca	[20-24]	Aplicou-se em algum grau ou por pouco tempo	Aplicou-se em algum grau ou por pouco tempo	Não se aplicou de maneira alguma	Aplicou-se em algum grau ou por pouco tempo	Aplicou-se em algum grau ou por pouco tempo	Aplicou-se em um grau considerável ou por uma boa parte do tempo	Não se aplicou de maneira alguma
Masculino	23	SP	Solteiro	Sem filhos	2 pessoas	Empregado	Graduação	Não	Nem eu e nem parentes fizemos teste para a COVID-19	Não	Normal	Não	Não	Não	Não	Não	Sim	Sim	Concordo	Concordo	Sim	Sim	Sim	Televisão	Muito satisfeito	Sim	Muito confiante	Muito confiante	Algo provável	Algo provável	Pouco preocupado	Não tenho filhos nesta faixa etária	Sim	Não	Sempre	Sempre	Sempre	Sempre	Sempre	Sempre	Às vezes	[10-19]	Aplicou-se em algum grau ou por pouco tempo	Não se aplicou de maneira alguma	Aplicou-se em algum grau ou por pouco tempo	Aplicou-se em algum grau ou por pouco tempo	Aplicou-se em algum grau ou por pouco tempo	Aplicou-se em algum grau ou por pouco tempo	Aplicou-se em algum grau ou por pouco tempo
Feminino	45	SP	Casado	Tem filhos com 16 anos ou idade inferior	3 a 5 pessoas	Empregado	Doutoramento	Eu	Outros motivos	Não	Bom/Muito bom	Não	Sim	Não	Não	Sim	Sim	Sim	Concordo	Concordo	Sim	Sim	Sim	Órgãos oficiais (ex., Ministério da Saúde, Secretarias de Saúde etc.)	Ligeiramente satisfeito	Sim	Pouco confiante	Pouco confiante	Algo provável	Muito provável	Muito preocupado	Muito preocupado	Sim	Parente	Sempre	Sempre	Sempre	Sempre	Sempre	Sempre	A maior parte do tempo	[10-19]	Não se aplicou de maneira alguma	Não se aplicou de maneira alguma	Aplicou-se em um grau considerável ou por uma boa parte do tempo	Não se aplicou de maneira alguma	Não se aplicou de maneira alguma	Aplicou-se em algum grau ou por pouco tempo	Não se aplicou de maneira alguma
Masculino	49	SP	Casado	Tem filhos com idade superior a 16 anos	3 a 5 pessoas	Empregado	Graduação	Eu	Outros motivos	Não	Normal	Sim	Sim	Não	Sim	Não	Não	Não	Concordo	Concordo	Sim	Sim	Sim	Órgãos oficiais (ex., Ministério da Saúde, Secretarias de Saúde etc.)	Insatisfeito	Sim	Não confiante	Não confiante	Não sei	Não sei	Pouco preocupado	Não tenho filhos nesta faixa etária	Não	Não	Sempre	Sempre	Sempre	Sempre	A maior parte do tempo	Sempre	Às vezes	[0-9]	Não se aplicou de maneira alguma	Não se aplicou de maneira alguma	Não se aplicou de maneira alguma	Não se aplicou de maneira alguma	Não se aplicou de maneira alguma	Não se aplicou de maneira alguma	Não se aplicou de maneira alguma
Feminino	71	SP	Casado	Tem filhos com idade superior a 16 anos	2 pessoas	Aposentado	Mestrado	Não	Nem eu e nem parentes fizemos teste para a COVID-19	Não	Bom/Muito bom	Não	Sim	Não	Não	Não	Não	Não	Concordo	Concordo	Sim	Sim	Sim	Televisão	Muito satisfeito	Sim	Pouco confiante	Não confiante	Improvável	Algo provável	Muito preocupado	Não tenho filhos nesta faixa etária	Sim	Não	Sempre	A maior parte do tempo	Sempre	Sempre	Sempre	Sempre	Às vezes	[10-19]	Aplicou-se em algum grau ou por pouco tempo	Aplicou-se em algum grau ou por pouco tempo	Não se aplicou de maneira alguma	Não se aplicou de maneira alguma	Não se aplicou de maneira alguma	Aplicou-se em algum grau ou por pouco tempo	Não se aplicou de maneira alguma
Feminino	53	SP	Divorciado	Sem filhos	2 pessoas	Estudante	Graduação	Não	Nem eu e nem parentes fizemos teste para a COVID-19	Não	Normal	Sim	Não	Não	Não	Sim	Sim	Sim	Não sei	Não sei	Sim	Sim	Sim	Televisão	Não muito satisfeito	Sim	Não confiante	Pouco confiante	Algo provável	Algo provável	Pouco preocupado	Não tenho filhos nesta faixa etária	Não sei opnar	Não	Sempre	Nunca	Às vezes	A maior parte do tempo	A maior parte do tempo	Nunca	Às vezes	[10-19]	Aplicou-se em um grau considerável ou por uma boa parte do tempo	Aplicou-se em um grau considerável ou por uma boa parte do tempo	Aplicou-se muito ou na maioria do tempo	Aplicou-se em algum grau ou por pouco tempo	Aplicou-se muito ou na maioria do tempo	Aplicou-se muito ou na maioria do tempo	Aplicou-se em algum grau ou por pouco tempo
Feminino	24	SP	Solteiro	Sem filhos	3 a 5 pessoas	Profissional Autônomo	Graduação	Não	Nem eu e nem parentes fizemos teste para a COVID-19	Não	Fraco/Muito fraco	Não	Não	Sim, atendimento psicológico	Não	Não	Sim	Sim	Concordo	Não sei	Sim	Sim	Sim	Televisão	Ligeiramente satisfeito	Sim	Pouco confiante	Pouco confiante	Algo provável	Algo provável	Muito preocupado	Não tenho filhos nesta faixa etária	Sim	Não	A maior parte do tempo	A maior parte do tempo	A maior parte do tempo	A maior parte do tempo	Sempre	A maior parte do tempo	Nunca	[20-24]	Aplicou-se em algum grau ou por pouco tempo	Não se aplicou de maneira alguma	Aplicou-se em algum grau ou por pouco tempo	Aplicou-se em algum grau ou por pouco tempo	Aplicou-se muito ou na maioria do tempo	Aplicou-se em algum grau ou por pouco tempo	Não se aplicou de maneira alguma
Feminino	42	SP	Casado	Tem filhos com 16 anos ou idade inferior	3 a 5 pessoas	Empregado	Graduação	Não	Nem eu e nem parentes fizemos teste para a COVID-19	Não	Normal	Não	Sim	Não	Não	Não	Sim	Sim	Concordo	Concordo	Sim	Sim	Sim	Televisão	Ligeiramente satisfeito	Sim	Muito confiante	Pouco confiante	Algo provável	Algo provável	Muito preocupado	Muito preocupado	Sim	Amigo	A maior parte do tempo	A maior parte do tempo	Sempre	A maior parte do tempo	Sempre	A maior parte do tempo	Às vezes	[20-24]	Não se aplicou de maneira alguma	Não se aplicou de maneira alguma	Não se aplicou de maneira alguma	Não se aplicou de maneira alguma	Não se aplicou de maneira alguma	Não se aplicou de maneira alguma	Não se aplicou de maneira alguma
Feminino	29	RJ	Solteiro	Sem filhos	3 a 5 pessoas	Empregado	Graduação	Não	Nem eu e nem parentes fizemos teste para a COVID-19	Não	Normal	Não	Sim	Sim, atendimento psicológico	Não	Sim	Sim	Sim	Concordo	Concordo	Sim	Sim	Não	Televisão	Muito satisfeito	Sim	Muito confiante	Muito confiante	Muito provável	Muito provável	Muito preocupado	Não tenho filhos nesta faixa etária	Sim	Não	Sempre	Sempre	Sempre	Às vezes	Sempre	Sempre	Nunca	[0-9]	Aplicou-se em um grau considerável ou por uma boa parte do tempo	Não se aplicou de maneira alguma	Aplicou-se em algum grau ou por pouco tempo	Não se aplicou de maneira alguma	Aplicou-se em algum grau ou por pouco tempo	Aplicou-se em algum grau ou por pouco tempo	Não se aplicou de maneira alguma
Feminino	29	SP	Solteiro	Sem filhos	3 a 5 pessoas	Profissional Autônomo	Graduação	Não	Nem eu e nem parentes fizemos teste para a COVID-19	Não	Normal	Não	Sim	Sim, atendimento psicológico	Não	Não	Não	Não	Concordo	Concordo	Sim	Sim	Sim	Televisão	Não muito satisfeito	Sim	Pouco confiante	Pouco confiante	Não sei	Algo provável	Muito preocupado	Não tenho filhos nesta faixa etária	Sim	Não	Sempre	Às vezes	Sempre	Sempre	A maior parte do tempo	Nunca	Às vezes	[20-24]	Aplicou-se em algum grau ou por pouco tempo	Não se aplicou de maneira alguma	Aplicou-se em algum grau ou por pouco tempo	Não se aplicou de maneira alguma	Aplicou-se em algum grau ou por pouco tempo	Não se aplicou de maneira alguma	Não se aplicou de maneira alguma
Feminino	47	SP	Solteiro	Sem filhos	3 a 5 pessoas	Profissional Autônomo	Mestrado	Eu	Sintomas leves	Sim	Normal	Sim	Sim	Sim, atendimento psicológico	Não	Não	Não	Não	Concordo	Concordo	Sim	Sim	Sim	Órgãos oficiais (ex., Ministério da Saúde, Secretarias de Saúde etc.)	Muito satisfeito	Sim	Pouco confiante	Muito confiante	Muito provável	Algo provável	Muito preocupado	Não tenho filhos nesta faixa etária	Sim	Não	Sempre	Sempre	Sempre	A maior parte do tempo	Sempre	Sempre	Nunca	[20-24]	Aplicou-se em algum grau ou por pouco tempo	Não se aplicou de maneira alguma	Aplicou-se em algum grau ou por pouco tempo	Não se aplicou de maneira alguma	Aplicou-se em algum grau ou por pouco tempo	Aplicou-se em algum grau ou por pouco tempo	Não se aplicou de maneira alguma
Feminino	36	SP	Casado	Tem filhos com 16 anos ou idade inferior	3 a 5 pessoas	Empregado	Graduação	Não	Nem eu e nem parentes fizemos teste para a COVID-19	Sim	Bom/Muito bom	Não	Não	Não	Não	Sim	Sim	Sim	Concordo	Concordo	Sim	Sim	Sim	Televisão	Muito satisfeito	Sim	Muito confiante	Muito confiante	Algo provável	Muito provável	Muito preocupado	Muito preocupado	Sim	Não	Sempre	Sempre	Sempre	Sempre	Sempre	Sempre	Às vezes	[10-19]	Aplicou-se em algum grau ou por pouco tempo	Não se aplicou de maneira alguma	Aplicou-se em algum grau ou por pouco tempo	Não se aplicou de maneira alguma	Não se aplicou de maneira alguma	Aplicou-se em algum grau ou por pouco tempo	Aplicou-se em algum grau ou por pouco tempo
Masculino	51	MS	Casado	Sem filhos	2 pessoas	Empregado	Mestrado	Não	Nem eu e nem parentes fizemos teste para a COVID-19	Sim	Normal	Sim	Sim	Não	Não	Não	Não	Não	Concordo	Concordo	Sim	Sim	Sim	Outras fontes	Muito satisfeito	Sim	Muito confiante	Pouco confiante	Algo provável	Algo provável	Muito preocupado	Não tenho filhos nesta faixa etária	Sim	Não	Sempre	Sempre	Sempre	Sempre	Sempre	Sempre	Nunca	[20-24]	Aplicou-se em um grau considerável ou por uma boa parte do tempo	Não se aplicou de maneira alguma	Aplicou-se em um grau considerável ou por uma boa parte do tempo	Não se aplicou de maneira alguma	Não se aplicou de maneira alguma	Não se aplicou de maneira alguma	Não se aplicou de maneira alguma
Feminino	50	SP	Casado	Tem filhos com idade superior a 16 anos	3 a 5 pessoas	Estudante	Graduação	Não	Sintomas leves	Não	Normal	Sim	Sim	Não	Não	Não	Não	Não	Não sei	Discordo	Sim	Sim	Sim	Redes sociais	Ligeiramente satisfeito	Sim	Muito confiante	Pouco confiante	Pouco provável	Algo provável	Pouco preocupado	Não tenho filhos nesta faixa etária	Não	Não	Sempre	Sempre	A maior parte do tempo	Às vezes	Às vezes	Às vezes	A maior parte do tempo	[20-24]	Não se aplicou de maneira alguma	Não se aplicou de maneira alguma	Não se aplicou de maneira alguma	Aplicou-se em algum grau ou por pouco tempo	Aplicou-se em algum grau ou por pouco tempo	Não se aplicou de maneira alguma	Não se aplicou de maneira alguma
Feminino	32	SP	Casado	Tem filhos com 16 anos ou idade inferior	3 a 5 pessoas	Empregado	Graduação	Não	Nem eu e nem parentes fizemos teste para a COVID-19	Não	Bom/Muito bom	Não	Sim	Não	Não	Não	Sim	Sim	Concordo	Concordo	Sim	Sim	Sim	Outras fontes	Ligeiramente satisfeito	Sim	Pouco confiante	Pouco confiante	Algo provável	Algo provável	Muito preocupado	Muito preocupado	Sim	Não	A maior parte do tempo	Sempre	Sempre	Sempre	A maior parte do tempo	A maior parte do tempo	Nunca	[20-24]	Aplicou-se em algum grau ou por pouco tempo	Aplicou-se em algum grau ou por pouco tempo	Aplicou-se em algum grau ou por pouco tempo	Aplicou-se em algum grau ou por pouco tempo	Aplicou-se em algum grau ou por pouco tempo	Aplicou-se em algum grau ou por pouco tempo	Aplicou-se em algum grau ou por pouco tempo
Feminino	36	SP	Casado	Sem filhos	2 pessoas	Empregado	Graduação	Não	Nem eu e nem parentes fizemos teste para a COVID-19	Sim	Normal	Não	Sim	Sim, atendimento médico	Não	Não	Sim	Não	Concordo	Concordo	Sim	Sim	Não	Televisão	Insatisfeito	Sim	Muito confiante	Não confiante	Algo provável	Muito provável	Muito preocupado	Muito preocupado	Não sei opnar	Amigo	Sempre	Sempre	Sempre	A maior parte do tempo	Às vezes	Sempre	Às vezes	[10-19]	Não se aplicou de maneira alguma	Não se aplicou de maneira alguma	Não se aplicou de maneira alguma	Não se aplicou de maneira alguma	Não se aplicou de maneira alguma	Não se aplicou de maneira alguma	Não se aplicou de maneira alguma
Feminino	33	PE	Solteiro	Sem filhos	6 pessoas ou mais	Empregado	Graduação	Não	Nem eu e nem parentes fizemos teste para a COVID-19	Não	Normal	Não	Sim	Não	Não	Não	Não	Não	Concordo	Concordo	Não	Sim	Sim	Redes sociais	Insatisfeito	Sim	Pouco confiante	Pouco confiante	Algo provável	Algo provável	Muito preocupado	Muito preocupado	Sim	Amigo	Sempre	Às vezes	Sempre	Às vezes	Sempre	Sempre	A maior parte do tempo	[20-24]	Aplicou-se em algum grau ou por pouco tempo	Não se aplicou de maneira alguma	Aplicou-se em um grau considerável ou por uma boa parte do tempo	Aplicou-se em algum grau ou por pouco tempo	Aplicou-se em algum grau ou por pouco tempo	Aplicou-se em algum grau ou por pouco tempo	Não se aplicou de maneira alguma
Feminino	67	SP	Casado	Tem filhos com idade superior a 16 anos	3 a 5 pessoas	Profissional Autônomo	Ensino Médio	Parente	Graves (precisou internação / UTI)	Não	Bom/Muito bom	Não	Não	Não	Não	Sim	Sim	Não	Não sei	Não sei	Sim	Sim	Sim	Redes sociais	Insatisfeito	Sim	Não confiante	Não confiante	Não sei	Não sei	Muito preocupado	Não tenho filhos nesta faixa etária	Sim	Amigo	Sempre	Sempre	Sempre	Sempre	Sempre	Sempre	Sempre	[20-24]	Aplicou-se em algum grau ou por pouco tempo	Aplicou-se em algum grau ou por pouco tempo	Não se aplicou de maneira alguma	Não se aplicou de maneira alguma	Não se aplicou de maneira alguma	Não se aplicou de maneira alguma	Não se aplicou de maneira alguma
Feminino	41	AM	Casado	Tem filhos com 16 anos ou idade inferior	3 a 5 pessoas	Profissional Autônomo	Graduação	Parente	Sintomas leves	Sim	Bom/Muito bom	Não	Sim	Não	Sim	Sim	Sim	Sim	Concordo	Concordo	Sim	Sim	Sim	Outras fontes	Ligeiramente satisfeito	Sim	Não confiante	Não confiante	Muito provável	Algo provável	Muito preocupado	Muito preocupado	Não sei opnar	Não	Sempre	A maior parte do tempo	Sempre	Sempre	A maior parte do tempo	Sempre	Às vezes	[20-24]	Aplicou-se em algum grau ou por pouco tempo	Aplicou-se em um grau considerável ou por uma boa parte do tempo	Não se aplicou de maneira alguma	Aplicou-se em algum grau ou por pouco tempo	Aplicou-se em um grau considerável ou por uma boa parte do tempo	Aplicou-se em algum grau ou por pouco tempo	Não se aplicou de maneira alguma
Feminino	51	SP	Casado	Tem filhos com 16 anos ou idade inferior	3 a 5 pessoas	Empregado	Doutoramento	Parente	Outros motivos	Não	Bom/Muito bom	Não	Sim	Não	Não	Não	Sim	Não	Concordo	Concordo	Sim	Sim	Sim	Redes sociais	Não muito satisfeito	Sim	Pouco confiante	Pouco confiante	Algo provável	Algo provável	Pouco preocupado	Pouco preocupado	Sim	Não	Sempre	A maior parte do tempo	A maior parte do tempo	A maior parte do tempo	Sempre	A maior parte do tempo	Às vezes	[10-19]	Aplicou-se em um grau considerável ou por uma boa parte do tempo	Aplicou-se em um grau considerável ou por uma boa parte do tempo	Aplicou-se em algum grau ou por pouco tempo	Aplicou-se em algum grau ou por pouco tempo	Não se aplicou de maneira alguma	Aplicou-se em algum grau ou por pouco tempo	Não se aplicou de maneira alguma
Feminino	25	AL	Solteiro	Sem filhos	3 a 5 pessoas	Empregado	Graduação	Não	Nem eu e nem parentes fizemos teste para a COVID-19	Não	Bom/Muito bom	Sim	Sim	Não	Não	Não	Não	Não	Não sei	Discordo	Sim	Sim	Sim	Órgãos oficiais (ex., Ministério da Saúde, Secretarias de Saúde etc.)	Não sei	Sim	Pouco confiante	Pouco confiante	Algo provável	Não sei	Muito preocupado	Não tenho filhos nesta faixa etária	Sim	Parente	Sempre	A maior parte do tempo	Sempre	A maior parte do tempo	Sempre	Sempre	Às vezes	[20-24]	Aplicou-se em um grau considerável ou por uma boa parte do tempo	Não se aplicou de maneira alguma	Aplicou-se em algum grau ou por pouco tempo	Não se aplicou de maneira alguma	Aplicou-se em algum grau ou por pouco tempo	Aplicou-se em algum grau ou por pouco tempo	Aplicou-se em algum grau ou por pouco tempo
Feminino	32	PE	Solteiro	Tem filhos com 16 anos ou idade inferior	3 a 5 pessoas	Desempregado	Graduação	Não	Nem eu e nem parentes fizemos teste para a COVID-19	Não	Normal	Não	Sim	Sim, atendimento psicológico	Não	Não	Sim	Sim	Não sei	Discordo	Sim	Sim	Sim	Órgãos oficiais (ex., Ministério da Saúde, Secretarias de Saúde etc.)	Insatisfeito	Sim	Não confiante	Pouco confiante	Algo provável	Pouco provável	Muito preocupado	Pouco preocupado	Sim	Amigo	Sempre	Sempre	Sempre	Sempre	Sempre	Sempre	Nunca	[20-24]	Aplicou-se em algum grau ou por pouco tempo	Aplicou-se em algum grau ou por pouco tempo	Aplicou-se em algum grau ou por pouco tempo	Aplicou-se em algum grau ou por pouco tempo	Aplicou-se em um grau considerável ou por uma boa parte do tempo	Aplicou-se em algum grau ou por pouco tempo	Aplicou-se em um grau considerável ou por uma boa parte do tempo
Feminino	28	MG	Casado	Sem filhos	2 pessoas	Profissional Autônomo	Graduação	Não	Nem eu e nem parentes fizemos teste para a COVID-19	Sim	Fraco/Muito fraco	Sim	Sim	Sim, atendimento médico	Não	Não	Sim	Sim	Concordo	Concordo	Sim	Sim	Sim	Outras fontes	Insatisfeito	Sim	Pouco confiante	Não confiante	Algo provável	Algo provável	Muito preocupado	Não tenho filhos nesta faixa etária	Sim	Não	Sempre	Nunca	Sempre	Sempre	Sempre	Sempre	Nunca	[20-24]	Aplicou-se muito ou na maioria do tempo	Aplicou-se muito ou na maioria do tempo	Aplicou-se em um grau considerável ou por uma boa parte do tempo	Aplicou-se em um grau considerável ou por uma boa parte do tempo	Aplicou-se muito ou na maioria do tempo	Aplicou-se em um grau considerável ou por uma boa parte do tempo	Aplicou-se em um grau considerável ou por uma boa parte do tempo
Feminino	24	SP	Solteiro	Sem filhos	3 a 5 pessoas	Desempregado	Graduação	Não	Nem eu e nem parentes fizemos teste para a COVID-19	Não	Normal	Não	Não	Não	Não	Não	Não	Sim	Concordo	Discordo	Sim	Sim	Sim	Redes sociais	Ligeiramente satisfeito	Sim	Pouco confiante	Pouco confiante	Algo provável	Algo provável	Muito preocupado	Não tenho filhos nesta faixa etária	Sim	Não	Sempre	A maior parte do tempo	A maior parte do tempo	A maior parte do tempo	Sempre	Sempre	Nunca	[20-24]	Aplicou-se em um grau considerável ou por uma boa parte do tempo	Aplicou-se em algum grau ou por pouco tempo	Aplicou-se em algum grau ou por pouco tempo	Aplicou-se em algum grau ou por pouco tempo	Aplicou-se em um grau considerável ou por uma boa parte do tempo	Aplicou-se em algum grau ou por pouco tempo	Não se aplicou de maneira alguma
Feminino	33	GO	Solteiro	Sem filhos	3 a 5 pessoas	Empregado	Graduação	Não	Nem eu e nem parentes fizemos teste para a COVID-19	Não	Normal	Não	Não	Não	Não	Não	Não	Não	Concordo	Concordo	Sim	Sim	Sim	Redes sociais	Não muito satisfeito	Sim	Pouco confiante	Pouco confiante	Pouco provável	Algo provável	Muito preocupado	Não tenho filhos nesta faixa etária	Não sei opnar	Não	Sempre	Sempre	Sempre	A maior parte do tempo	Às vezes	Sempre	Às vezes	[0-9]	Aplicou-se em um grau considerável ou por uma boa parte do tempo	Não se aplicou de maneira alguma	Aplicou-se muito ou na maioria do tempo	Não se aplicou de maneira alguma	Aplicou-se em um grau considerável ou por uma boa parte do tempo	Aplicou-se muito ou na maioria do tempo	Não se aplicou de maneira alguma
Feminino	57	SP	Divorciado	Tem filhos com idade superior a 16 anos	3 a 5 pessoas	Profissional Autônomo	Graduação	Não	Nem eu e nem parentes fizemos teste para a COVID-19	Não	Bom/Muito bom	Não	Sim	Não	Não	Não	Não	Não	Concordo	Concordo	Sim	Sim	Sim	Órgãos oficiais (ex., Ministério da Saúde, Secretarias de Saúde etc.)	Insatisfeito	Sim	Muito confiante	Muito confiante	Não sei	Não sei	Muito preocupado	Não tenho filhos nesta faixa etária	Não sei opnar	Não	Sempre	Sempre	Sempre	Sempre	Sempre	Sempre	Nunca	[20-24]	Não se aplicou de maneira alguma	Não se aplicou de maneira alguma	Aplicou-se em algum grau ou por pouco tempo	Não se aplicou de maneira alguma	Não se aplicou de maneira alguma	Não se aplicou de maneira alguma	Não se aplicou de maneira alguma
Feminino	45	SC	Casado	Tem filhos com 16 anos ou idade inferior	3 a 5 pessoas	Profissional Autônomo	Graduação	Não	Nem eu e nem parentes fizemos teste para a COVID-19	Não	Bom/Muito bom	Não	Sim	Sim, atendimento psicológico	Não	Não	Não	Não	Concordo	Concordo	Sim	Sim	Sim	Televisão	Não muito satisfeito	Sim	Pouco confiante	Pouco confiante	Algo provável	Não sei	Muito preocupado	Muito preocupado	Sim	Não	Sempre	Sempre	Sempre	Sempre	Sempre	Sempre	Nunca	[20-24]	Aplicou-se em um grau considerável ou por uma boa parte do tempo	Não se aplicou de maneira alguma	Aplicou-se em algum grau ou por pouco tempo	Não se aplicou de maneira alguma	Aplicou-se em um grau considerável ou por uma boa parte do tempo	Aplicou-se em um grau considerável ou por uma boa parte do tempo	Não se aplicou de maneira alguma
Feminino	34	SP	Casado	Tem filhos com 16 anos ou idade inferior	3 a 5 pessoas	Empregado	Graduação	Não	Nem eu e nem parentes fizemos teste para a COVID-19	Não	Bom/Muito bom	Não	Não	Não	Não	Não	Não	Não	Concordo	Concordo	Sim	Sim	Sim	Órgãos oficiais (ex., Ministério da Saúde, Secretarias de Saúde etc.)	Ligeiramente satisfeito	Sim	Muito confiante	Pouco confiante	Algo provável	Algo provável	Pouco preocupado	Pouco preocupado	Não	Não	Sempre	Sempre	Sempre	Sempre	Sempre	Sempre	Às vezes	[10-19]	Aplicou-se em um grau considerável ou por uma boa parte do tempo	Aplicou-se em algum grau ou por pouco tempo	Aplicou-se em algum grau ou por pouco tempo	Não se aplicou de maneira alguma	Aplicou-se em algum grau ou por pouco tempo	Aplicou-se em um grau considerável ou por uma boa parte do tempo	Não se aplicou de maneira alguma
Feminino	42	PE	Solteiro	Sem filhos	3 a 5 pessoas	Empregado	Graduação	Não	Nem eu e nem parentes fizemos teste para a COVID-19	Não	Normal	Não	Sim	Não	Não	Não	Sim	Não	Concordo	Concordo	Sim	Sim	Sim	Redes sociais	Ligeiramente satisfeito	Sim	Pouco confiante	Pouco confiante	Algo provável	Algo provável	Muito preocupado	Não tenho filhos nesta faixa etária	Sim	Não	Sempre	Sempre	Sempre	Sempre	Sempre	Sempre	Nunca	[10-19]	Aplicou-se em algum grau ou por pouco tempo	Não se aplicou de maneira alguma	Aplicou-se em algum grau ou por pouco tempo	Não se aplicou de maneira alguma	Aplicou-se em algum grau ou por pouco tempo	Aplicou-se em algum grau ou por pouco tempo	Não se aplicou de maneira alguma
Feminino	35	RJ	Casado	Sem filhos	2 pessoas	Profissional Autônomo	Graduação	Parente	Moderados	Não	Normal	Sim	Sim	Não	Não	Não	Não	Não	Concordo	Concordo	Sim	Sim	Sim	Televisão	Não muito satisfeito	Sim	Muito confiante	Pouco confiante	Pouco provável	Algo provável	Muito preocupado	Não tenho filhos nesta faixa etária	Sim	Não	A maior parte do tempo	A maior parte do tempo	Sempre	Sempre	Sempre	Sempre	Nunca	[20-24]	Aplicou-se em algum grau ou por pouco tempo	Não se aplicou de maneira alguma	Aplicou-se em algum grau ou por pouco tempo	Não se aplicou de maneira alguma	Aplicou-se em algum grau ou por pouco tempo	Aplicou-se em algum grau ou por pouco tempo	Não se aplicou de maneira alguma
Feminino	46	SP	Solteiro	Sem filhos	2 pessoas	Profissional Autônomo	Graduação	Não	Nem eu e nem parentes fizemos teste para a COVID-19	Não	Normal	Sim	Sim	Não	Não	Sim	Sim	Não	Concordo	Concordo	Sim	Sim	Sim	Televisão	Ligeiramente satisfeito	Sim	Muito confiante	Muito confiante	Pouco provável	Algo provável	Muito preocupado	Não tenho filhos nesta faixa etária	Sim	Não	Sempre	Sempre	Sempre	Sempre	Sempre	Sempre	Nunca	[20-24]	Aplicou-se em um grau considerável ou por uma boa parte do tempo	Não se aplicou de maneira alguma	Aplicou-se em um grau considerável ou por uma boa parte do tempo	Não se aplicou de maneira alguma	Aplicou-se em algum grau ou por pouco tempo	Aplicou-se em algum grau ou por pouco tempo	Não se aplicou de maneira alguma
Feminino	25	SP	Solteiro	Sem filhos	3 a 5 pessoas	Profissional Autônomo	Graduação	Não	Nem eu e nem parentes fizemos teste para a COVID-19	Não	Normal	Sim	Sim	Sim, atendimento psicológico	Não	Não	Sim	Não	Concordo	Discordo	Sim	Sim	Sim	Redes sociais	Muito satisfeito	Sim	Pouco confiante	Pouco confiante	Pouco provável	Algo provável	Muito preocupado	Não tenho filhos nesta faixa etária	Sim	Não	Sempre	Nunca	Sempre	Sempre	Sempre	Sempre	Nunca	[20-24]	Aplicou-se em algum grau ou por pouco tempo	Não se aplicou de maneira alguma	Aplicou-se em algum grau ou por pouco tempo	Aplicou-se em algum grau ou por pouco tempo	Aplicou-se em um grau considerável ou por uma boa parte do tempo	Aplicou-se em algum grau ou por pouco tempo	Não se aplicou de maneira alguma
Feminino	36	PA	Casado	Tem filhos com 16 anos ou idade inferior	3 a 5 pessoas	Profissional Autônomo	Graduação	Parente	Sintomas leves	Sim	Normal	Sim	Sim	Sim, ambos (psicológico e médico)	Não	Não	Não	Não	Não sei	Discordo	Sim	Sim	Sim	Órgãos oficiais (ex., Ministério da Saúde, Secretarias de Saúde etc.)	Ligeiramente satisfeito	Sim	Pouco confiante	Muito confiante	Pouco provável	Muito provável	Muito preocupado	Muito preocupado	Sim	Parente	Sempre	Às vezes	Às vezes	A maior parte do tempo	Às vezes	Sempre	Nunca	[20-24]	Aplicou-se em algum grau ou por pouco tempo	Não se aplicou de maneira alguma	Não se aplicou de maneira alguma	Não se aplicou de maneira alguma	Aplicou-se em algum grau ou por pouco tempo	Não se aplicou de maneira alguma	Não se aplicou de maneira alguma
Masculino	31	RJ	Casado	Sem filhos	2 pessoas	Empregado	Ensino Médio	Eu	Outros motivos	Não	Normal	Não	Sim	Não	Não	Sim	Sim	Sim	Concordo	Concordo	Sim	Sim	Sim	Televisão	Ligeiramente satisfeito	Sim	Muito confiante	Pouco confiante	Algo provável	Algo provável	Pouco preocupado	Não estou preocupado	Sim	Amigo	Sempre	Sempre	Sempre	Sempre	Sempre	Sempre	Nunca	[10-19]	Aplicou-se em algum grau ou por pouco tempo	Aplicou-se em algum grau ou por pouco tempo	Aplicou-se em um grau considerável ou por uma boa parte do tempo	Não se aplicou de maneira alguma	Aplicou-se em algum grau ou por pouco tempo	Aplicou-se em algum grau ou por pouco tempo	Não se aplicou de maneira alguma
Masculino	34	RJ	Casado	Tem filhos com 16 anos ou idade inferior	3 a 5 pessoas	Empregado	Graduação	Não	Nem eu e nem parentes fizemos teste para a COVID-19	Não	Bom/Muito bom	Não	Sim	Não	Não	Não	Não	Não	Concordo	Concordo	Sim	Sim	Sim	Televisão	Não muito satisfeito	Sim	Pouco confiante	Pouco confiante	Pouco provável	Muito provável	Muito preocupado	Pouco preocupado	Sim	Não	Sempre	A maior parte do tempo	Sempre	Sempre	A maior parte do tempo	A maior parte do tempo	Às vezes	[0-9]	Não se aplicou de maneira alguma	Não se aplicou de maneira alguma	Não se aplicou de maneira alguma	Não se aplicou de maneira alguma	Não se aplicou de maneira alguma	Não se aplicou de maneira alguma	Não se aplicou de maneira alguma
Feminino	43	SP	Solteiro	Sem filhos	1 pessoa	Profissional Autônomo	Graduação	Não	Nem eu e nem parentes fizemos teste para a COVID-19	Não	Bom/Muito bom	Não	Sim	Não	Não	Não	Não	Não	Concordo	Concordo	Sim	Sim	Sim	Órgãos oficiais (ex., Ministério da Saúde, Secretarias de Saúde etc.)	Muito satisfeito	Sim	Pouco confiante	Pouco confiante	Algo provável	Algo provável	Muito preocupado	Não tenho filhos nesta faixa etária	Sim	Não	Sempre	Sempre	Sempre	Sempre	Sempre	Sempre	Nunca	[20-24]	Aplicou-se em algum grau ou por pouco tempo	Não se aplicou de maneira alguma	Aplicou-se em algum grau ou por pouco tempo	Aplicou-se em algum grau ou por pouco tempo	Aplicou-se em algum grau ou por pouco tempo	Aplicou-se em algum grau ou por pouco tempo	Não se aplicou de maneira alguma
Feminino	38	SP	Casado	Tem filhos com 16 anos ou idade inferior	3 a 5 pessoas	Profissional Autônomo	Graduação	Não	Nem eu e nem parentes fizemos teste para a COVID-19	Sim	Normal	Não	Sim	Sim, atendimento psicológico	Não	Não	Sim	Não	Não sei	Não sei	Sim	Sim	Sim	Televisão	Muito satisfeito	Não	Muito confiante	Muito confiante	Pouco provável	Muito provável	Muito preocupado	Muito preocupado	Sim	Não	Sempre	Sempre	Sempre	Sempre	Sempre	Sempre	Nunca	[20-24]	Aplicou-se em algum grau ou por pouco tempo	Não se aplicou de maneira alguma	Não se aplicou de maneira alguma	Aplicou-se em algum grau ou por pouco tempo	Não se aplicou de maneira alguma	Aplicou-se em um grau considerável ou por uma boa parte do tempo	Não se aplicou de maneira alguma
Feminino	43	PE	Solteiro	Sem filhos	2 pessoas	Profissional Autônomo	Graduação	Não	Nem eu e nem parentes fizemos teste para a COVID-19	Não	Normal	Sim	Sim	Não	Não	Sim	Sim	Sim	Concordo	Concordo	Sim	Sim	Sim	Órgãos oficiais (ex., Ministério da Saúde, Secretarias de Saúde etc.)	Ligeiramente satisfeito	Sim	Pouco confiante	Muito confiante	Algo provável	Algo provável	Muito preocupado	Não tenho filhos nesta faixa etária	Sim	Não	Sempre	Sempre	Sempre	Sempre	A maior parte do tempo	Sempre	Às vezes	[20-24]	Aplicou-se em algum grau ou por pouco tempo	Não se aplicou de maneira alguma	Aplicou-se em algum grau ou por pouco tempo	Não se aplicou de maneira alguma	Aplicou-se em algum grau ou por pouco tempo	Aplicou-se em algum grau ou por pouco tempo	Não se aplicou de maneira alguma
Masculino	55	SP	Casado	Tem filhos com 16 anos ou idade inferior	3 a 5 pessoas	Empregado	Mestrado	Parente	Graves (precisou internação / UTI)	Não	Normal	Não	Sim	Não	Não	Não	Sim	Não	Concordo	Discordo	Sim	Sim	Sim	Órgãos oficiais (ex., Ministério da Saúde, Secretarias de Saúde etc.)	Não muito satisfeito	Sim	Pouco confiante	Pouco confiante	Pouco provável	Muito provável	Muito preocupado	Muito preocupado	Não sei opnar	Parente	Sempre	Sempre	Sempre	A maior parte do tempo	A maior parte do tempo	Sempre	Às vezes	[20-24]	Não se aplicou de maneira alguma	Não se aplicou de maneira alguma	Aplicou-se em algum grau ou por pouco tempo	Não se aplicou de maneira alguma	Não se aplicou de maneira alguma	Não se aplicou de maneira alguma	Não se aplicou de maneira alguma
Feminino	30	SP	Solteiro	Sem filhos	3 a 5 pessoas	Empregado	Graduação	Eu	Moderados	Não	Normal	Não	Sim	Sim, atendimento médico	Sim	Não	Não	Sim	Concordo	Discordo	Sim	Sim	Sim	Órgãos oficiais (ex., Ministério da Saúde, Secretarias de Saúde etc.)	Muito satisfeito	Não	Muito confiante	Muito confiante	Muito provável	Muito provável	Muito preocupado	Não tenho filhos nesta faixa etária	Sim	Não	Sempre	Sempre	Sempre	Sempre	Sempre	Sempre	Nunca	[20-24]	Aplicou-se em algum grau ou por pouco tempo	Aplicou-se em algum grau ou por pouco tempo	Aplicou-se em algum grau ou por pouco tempo	Aplicou-se em algum grau ou por pouco tempo	Aplicou-se em algum grau ou por pouco tempo	Aplicou-se em algum grau ou por pouco tempo	Aplicou-se em algum grau ou por pouco tempo
Feminino	24	SP	Solteiro	Sem filhos	3 a 5 pessoas	Estudante	Mestrado	Não	Nem eu e nem parentes fizemos teste para a COVID-19	Não	Normal	Não	Não	Não	Não	Não	Sim	Sim	Concordo	Concordo	Sim	Sim	Sim	Órgãos oficiais (ex., Ministério da Saúde, Secretarias de Saúde etc.)	Ligeiramente satisfeito	Sim	Muito confiante	Muito confiante	Algo provável	Algo provável	Muito preocupado	Não tenho filhos nesta faixa etária	Sim	Não	Sempre	Sempre	Sempre	Sempre	Às vezes	Sempre	Nunca	[20-24]	Aplicou-se em algum grau ou por pouco tempo	Aplicou-se em um grau considerável ou por uma boa parte do tempo	Aplicou-se em um grau considerável ou por uma boa parte do tempo	Não se aplicou de maneira alguma	Aplicou-se em um grau considerável ou por uma boa parte do tempo	Aplicou-se em um grau considerável ou por uma boa parte do tempo	Não se aplicou de maneira alguma
Feminino	44	SP	Casado	Tem filhos com 16 anos ou idade inferior	3 a 5 pessoas	Empregado	Graduação	Não	Nem eu e nem parentes fizemos teste para a COVID-19	Não	Bom/Muito bom	Sim	Sim	Não	Não	Não	Não	Não	Não sei	Não sei	Sim	Sim	Sim	Órgãos oficiais (ex., Ministério da Saúde, Secretarias de Saúde etc.)	Insatisfeito	Não	Pouco confiante	Pouco confiante	Algo provável	Algo provável	Muito preocupado	Muito preocupado	Sim	Amigo	Sempre	A maior parte do tempo	A maior parte do tempo	Sempre	A maior parte do tempo	A maior parte do tempo	Nunca	[20-24]	Aplicou-se em algum grau ou por pouco tempo	Não se aplicou de maneira alguma	Aplicou-se em um grau considerável ou por uma boa parte do tempo	Não se aplicou de maneira alguma	Não se aplicou de maneira alguma	Aplicou-se em algum grau ou por pouco tempo	Não se aplicou de maneira alguma
Masculino	23	SP	Solteiro	Sem filhos	3 a 5 pessoas	Desempregado	Graduação	Não	Nem eu e nem parentes fizemos teste para a COVID-19	Sim	Bom/Muito bom	Sim	Não	Não	Não	Não	Não	Não	Não sei	Não sei	Sim	Sim	Sim	Órgãos oficiais (ex., Ministério da Saúde, Secretarias de Saúde etc.)	Não muito satisfeito	Sim	Pouco confiante	Pouco confiante	Pouco provável	Muito provável	Muito preocupado	Não tenho filhos nesta faixa etária	Sim	Não	Sempre	Sempre	Sempre	Às vezes	Sempre	Sempre	Às vezes	[10-19]	Não se aplicou de maneira alguma	Não se aplicou de maneira alguma	Aplicou-se muito ou na maioria do tempo	Aplicou-se em algum grau ou por pouco tempo	Não se aplicou de maneira alguma	Não se aplicou de maneira alguma	Não se aplicou de maneira alguma
Feminino	33	SP	Casado	Tem filhos com 16 anos ou idade inferior	3 a 5 pessoas	Empregado	Graduação	Não	Nem eu e nem parentes fizemos teste para a COVID-19	Não	Normal	Não	Sim	Não	Não	Não	Sim	Não	Não sei	Não sei	Sim	Sim	Sim	Redes sociais	Muito satisfeito	Sim	Muito confiante	Pouco confiante	Muito provável	Algo provável	Muito preocupado	Muito preocupado	Sim	Não	Sempre	Sempre	Sempre	A maior parte do tempo	Sempre	Sempre	Nunca	[0-9]	Não se aplicou de maneira alguma	Não se aplicou de maneira alguma	Não se aplicou de maneira alguma	Não se aplicou de maneira alguma	Não se aplicou de maneira alguma	Não se aplicou de maneira alguma	Não se aplicou de maneira alguma
Masculino	34	SP	Divorciado	Sem filhos	3 a 5 pessoas	Empregado	Graduação	Não	Nem eu e nem parentes fizemos teste para a COVID-19	Não	Normal	Sim	Sim	Não	Não	Sim	Sim	Não	Concordo	Discordo	Sim	Sim	Sim	Outras fontes	Muito satisfeito	Sim	Muito confiante	Pouco confiante	Muito provável	Muito provável	Muito preocupado	Não tenho filhos nesta faixa etária	Sim	Não	Sempre	Às vezes	Sempre	Às vezes	A maior parte do tempo	Sempre	Nunca	[0-9]	Não se aplicou de maneira alguma	Não se aplicou de maneira alguma	Aplicou-se em algum grau ou por pouco tempo	Não se aplicou de maneira alguma	Não se aplicou de maneira alguma	Não se aplicou de maneira alguma	Não se aplicou de maneira alguma
Feminino	55	SP	Casado	Tem filhos com idade superior a 16 anos	3 a 5 pessoas	Aposentado	Graduação	Não	Nem eu e nem parentes fizemos teste para a COVID-19	Não	Normal	Sim	Não	Não	Não	Não	Não	Não	Concordo	Concordo	Sim	Sim	Sim	Televisão	Muito satisfeito	Sim	Pouco confiante	Pouco confiante	Pouco provável	Pouco provável	Muito preocupado	Não tenho filhos nesta faixa etária	Sim	Não	Sempre	Sempre	Sempre	A maior parte do tempo	Sempre	Sempre	Nunca	[20-24]	Aplicou-se em algum grau ou por pouco tempo	Aplicou-se em algum grau ou por pouco tempo	Não se aplicou de maneira alguma	Aplicou-se em algum grau ou por pouco tempo	Não se aplicou de maneira alguma	Aplicou-se em algum grau ou por pouco tempo	Não se aplicou de maneira alguma
Feminino	39	SP	Solteiro	Sem filhos	1 pessoa	Empregado	Graduação	Parente	Outros motivos	Não	Normal	Não	Sim	Não	Não	Sim	Sim	Sim	Concordo	Concordo	Sim	Sim	Sim	Órgãos oficiais (ex., Ministério da Saúde, Secretarias de Saúde etc.)	Não muito satisfeito	Sim	Muito confiante	Muito confiante	Algo provável	Muito provável	Muito preocupado	Não tenho filhos nesta faixa etária	Sim	Não	Sempre	Sempre	A maior parte do tempo	Sempre	Sempre	Sempre	Nunca	[10-19]	Aplicou-se em algum grau ou por pouco tempo	Não se aplicou de maneira alguma	Aplicou-se em algum grau ou por pouco tempo	Não se aplicou de maneira alguma	Aplicou-se em algum grau ou por pouco tempo	Aplicou-se em algum grau ou por pouco tempo	Não se aplicou de maneira alguma
Feminino	41	SP	Casado	Tem filhos com 16 anos ou idade inferior	3 a 5 pessoas	Profissional Autônomo	Graduação	Não	Nem eu e nem parentes fizemos teste para a COVID-19	Não	Normal	Não	Sim	Não	Não	Não	Sim	Não	Concordo	Concordo	Sim	Sim	Sim	Órgãos oficiais (ex., Ministério da Saúde, Secretarias de Saúde etc.)	Muito satisfeito	Sim	Muito confiante	Pouco confiante	Pouco provável	Muito provável	Muito preocupado	Muito preocupado	Sim	Não	Sempre	A maior parte do tempo	Sempre	A maior parte do tempo	Sempre	Sempre	Às vezes	[20-24]	Aplicou-se em algum grau ou por pouco tempo	Não se aplicou de maneira alguma	Não se aplicou de maneira alguma	Aplicou-se em algum grau ou por pouco tempo	Aplicou-se em algum grau ou por pouco tempo	Não se aplicou de maneira alguma	Não se aplicou de maneira alguma
Feminino	26	SP	Solteiro	Sem filhos	3 a 5 pessoas	Desempregado	Graduação	Parente	Outros motivos	Não	Normal	Não	Não	Não	Não	Não	Não	Não	Concordo	Concordo	Sim	Sim	Sim	Televisão	Ligeiramente satisfeito	Sim	Muito confiante	Pouco confiante	Pouco provável	Muito provável	Muito preocupado	Não tenho filhos nesta faixa etária	Não sei opnar	Não	A maior parte do tempo	A maior parte do tempo	A maior parte do tempo	Às vezes	A maior parte do tempo	A maior parte do tempo	Às vezes	[20-24]	Aplicou-se em algum grau ou por pouco tempo	Não se aplicou de maneira alguma	Não se aplicou de maneira alguma	Não se aplicou de maneira alguma	Aplicou-se em um grau considerável ou por uma boa parte do tempo	Não se aplicou de maneira alguma	Não se aplicou de maneira alguma
Feminino	33	PR	Solteiro	Sem filhos	1 pessoa	Desempregado	Graduação	Não	Nem eu e nem parentes fizemos teste para a COVID-19	Não	Normal	Não	Sim	Não	Não	Não	Não	Não	Concordo	Concordo	Sim	Sim	Sim	Órgãos oficiais (ex., Ministério da Saúde, Secretarias de Saúde etc.)	Não muito satisfeito	Sim	Muito confiante	Pouco confiante	Algo provável	Algo provável	Muito preocupado	Não tenho filhos nesta faixa etária	Sim	Não	Sempre	Sempre	Sempre	Sempre	Sempre	Sempre	Sempre	[10-19]	Aplicou-se em um grau considerável ou por uma boa parte do tempo	Aplicou-se muito ou na maioria do tempo	Aplicou-se em um grau considerável ou por uma boa parte do tempo	Aplicou-se em algum grau ou por pouco tempo	Aplicou-se muito ou na maioria do tempo	Aplicou-se em algum grau ou por pouco tempo	Aplicou-se em um grau considerável ou por uma boa parte do tempo
Feminino	33	SP	Solteiro	Sem filhos	3 a 5 pessoas	Empregado	Graduação	Eu	Sintomas leves	Não	Normal	Não	Sim	Não	Não	Sim	Sim	Sim	Concordo	Concordo	Sim	Sim	Sim	Televisão	Ligeiramente satisfeito	Sim	Muito confiante	Muito confiante	Muito provável	Muito provável	Pouco preocupado	Não tenho filhos nesta faixa etária	Sim	Não	Sempre	A maior parte do tempo	A maior parte do tempo	Às vezes	A maior parte do tempo	Às vezes	Nunca	[10-19]	Aplicou-se em algum grau ou por pouco tempo	Não se aplicou de maneira alguma	Aplicou-se em algum grau ou por pouco tempo	Aplicou-se em algum grau ou por pouco tempo	Não se aplicou de maneira alguma	Não se aplicou de maneira alguma	Não se aplicou de maneira alguma
Feminino	49	SP	Casado	Tem filhos com idade superior a 16 anos	3 a 5 pessoas	Empregado	Graduação	Não	Nem eu e nem parentes fizemos teste para a COVID-19	Não	Normal	Não	Sim	Não	Não	Não	Não	Não	Concordo	Concordo	Sim	Sim	Sim	Órgãos oficiais (ex., Ministério da Saúde, Secretarias de Saúde etc.)	Muito satisfeito	Não	Muito confiante	Muito confiante	Pouco provável	Algo provável	Muito preocupado	Não tenho filhos nesta faixa etária	Sim	Amigo	Sempre	Sempre	Sempre	Sempre	Sempre	Sempre	Nunca	[20-24]	Não se aplicou de maneira alguma	Não se aplicou de maneira alguma	Não se aplicou de maneira alguma	Não se aplicou de maneira alguma	Não se aplicou de maneira alguma	Não se aplicou de maneira alguma	Não se aplicou de maneira alguma
Masculino	56	SP	Casado	Tem filhos com idade superior a 16 anos	3 a 5 pessoas	Profissional Autônomo	Graduação	Não	Nem eu e nem parentes fizemos teste para a COVID-19	Não	Bom/Muito bom	Não	Sim	Não	Não	Não	Não	Não	Concordo	Discordo	Sim	Sim	Sim	Outras fontes	Insatisfeito	Sim	Não confiante	Não confiante	Algo provável	Muito provável	Não estou preocupado	Não tenho filhos nesta faixa etária	Não	Não	Sempre	Sempre	Sempre	Sempre	A maior parte do tempo	Sempre	Nunca	[0-9]	Não se aplicou de maneira alguma	Não se aplicou de maneira alguma	Não se aplicou de maneira alguma	Não se aplicou de maneira alguma	Não se aplicou de maneira alguma	Não se aplicou de maneira alguma	Não se aplicou de maneira alguma
Feminino	51	SP	Casado	Sem filhos	2 pessoas	Profissional Autônomo	Mestrado	Não	Nem eu e nem parentes fizemos teste para a COVID-19	Não	Bom/Muito bom	Sim	Sim	Sim, atendimento médico	Não	Não	Não	Não	Não sei	Discordo	Sim	Sim	Sim	Órgãos oficiais (ex., Ministério da Saúde, Secretarias de Saúde etc.)	Muito satisfeito	Sim	Muito confiante	Pouco confiante	Pouco provável	Muito provável	Pouco preocupado	Não tenho filhos nesta faixa etária	Sim	Amigo	Sempre	Sempre	Sempre	A maior parte do tempo	Sempre	Sempre	Às vezes	[20-24]	Aplicou-se em algum grau ou por pouco tempo	Aplicou-se em algum grau ou por pouco tempo	Aplicou-se em algum grau ou por pouco tempo	Não se aplicou de maneira alguma	Aplicou-se em algum grau ou por pouco tempo	Aplicou-se em um grau considerável ou por uma boa parte do tempo	Não se aplicou de maneira alguma
Feminino	22	SP	Solteiro	Sem filhos	2 pessoas	Estudante	Graduação	Não	Nem eu e nem parentes fizemos teste para a COVID-19	Não	Normal	Não	Não	Sim, atendimento médico	Não	Não	Não	Não	Concordo	Concordo	Sim	Sim	Sim	Televisão	Não muito satisfeito	Sim	Muito confiante	Muito confiante	Pouco provável	Muito provável	Muito preocupado	Não tenho filhos nesta faixa etária	Sim	Não	Sempre	Sempre	Sempre	A maior parte do tempo	Sempre	Sempre	Nunca	[20-24]	Aplicou-se em um grau considerável ou por uma boa parte do tempo	Não se aplicou de maneira alguma	Não se aplicou de maneira alguma	Não se aplicou de maneira alguma	Aplicou-se em um grau considerável ou por uma boa parte do tempo	Aplicou-se em algum grau ou por pouco tempo	Não se aplicou de maneira alguma
Feminino	49	GO	Casado	Tem filhos com 16 anos ou idade inferior	3 a 5 pessoas	Profissional Autônomo	Graduação	Parente	Sintomas leves	Não	Bom/Muito bom	Não	Sim	Não	Não	Não	Não	Não	Discordo	Discordo	Sim	Sim	Sim	Televisão	Insatisfeito	Sim	Muito confiante	Pouco confiante	Não sei	Algo provável	Muito preocupado	Muito preocupado	Não sei opnar	Não	Sempre	Sempre	Sempre	Sempre	Sempre	Sempre	Às vezes	[20-24]	Aplicou-se em algum grau ou por pouco tempo	Não se aplicou de maneira alguma	Não se aplicou de maneira alguma	Não se aplicou de maneira alguma	Não se aplicou de maneira alguma	Não se aplicou de maneira alguma	Não se aplicou de maneira alguma
Feminino	33	RJ	Solteiro	Sem filhos	1 pessoa	Empregado	Mestrado	Não	Nem eu e nem parentes fizemos teste para a COVID-19	Não	Bom/Muito bom	Não	Não	Não	Não	Não	Sim	Sim	Concordo	Concordo	Não	Não	Não	Familiares	Não sei	Sim	Pouco confiante	Não confiante	Algo provável	Algo provável	Pouco preocupado	Não tenho filhos nesta faixa etária	Não sei opnar	Não	Sempre	Sempre	Sempre	Sempre	Sempre	Sempre	Às vezes	[10-19]	Aplicou-se em algum grau ou por pouco tempo	Não se aplicou de maneira alguma	Não se aplicou de maneira alguma	Não se aplicou de maneira alguma	Não se aplicou de maneira alguma	Não se aplicou de maneira alguma	Não se aplicou de maneira alguma
Feminino	58	SP	Casado	Tem filhos com idade superior a 16 anos	3 a 5 pessoas	Profissional Autônomo	Graduação	Não	Nem eu e nem parentes fizemos teste para a COVID-19	Não	Normal	Sim	Sim	Não	Não	Não	Não	Não	Não sei	Concordo	Sim	Sim	Sim	Televisão	Muito satisfeito	Sim	Muito confiante	Pouco confiante	Pouco provável	Algo provável	Muito preocupado	Não estou preocupado	Sim	Amigo	Sempre	A maior parte do tempo	Sempre	Sempre	A maior parte do tempo	Sempre	Sempre	[20-24]	Aplicou-se em algum grau ou por pouco tempo	Não se aplicou de maneira alguma	Aplicou-se em algum grau ou por pouco tempo	Aplicou-se em algum grau ou por pouco tempo	Não se aplicou de maneira alguma	Não se aplicou de maneira alguma	Não se aplicou de maneira alguma
Feminino	50	GO	Divorciado	Tem filhos com idade superior a 16 anos	1 pessoa	Empregado	Graduação	Não	Nem eu e nem parentes fizemos teste para a COVID-19	Não	Normal	Sim	Sim	Não	Não	Não	Não	Não	Discordo	Discordo	Sim	Sim	Sim	Televisão	Ligeiramente satisfeito	Não	Pouco confiante	Pouco confiante	Algo provável	Pouco provável	Muito preocupado	Não tenho filhos nesta faixa etária	Sim	Não	Sempre	Sempre	A maior parte do tempo	Às vezes	Às vezes	Sempre	Às vezes	[0-9]	Não se aplicou de maneira alguma	Não se aplicou de maneira alguma	Aplicou-se em algum grau ou por pouco tempo	Aplicou-se em um grau considerável ou por uma boa parte do tempo	Não se aplicou de maneira alguma	Não se aplicou de maneira alguma	Aplicou-se em algum grau ou por pouco tempo
Feminino	43	SP	Casado	Tem filhos com 16 anos ou idade inferior	3 a 5 pessoas	Empregado	Graduação	Não	Nem eu e nem parentes fizemos teste para a COVID-19	Não	Normal	Sim	Sim	Não	Não	Não	Não	Não	Não sei	Não sei	Sim	Sim	Sim	Redes sociais	Ligeiramente satisfeito	Não	Pouco confiante	Pouco confiante	Algo provável	Pouco provável	Muito preocupado	Muito preocupado	Sim	Não	Sempre	Sempre	Sempre	Sempre	Sempre	Sempre	Sempre	[10-19]	Aplicou-se muito ou na maioria do tempo	Não se aplicou de maneira alguma	Aplicou-se muito ou na maioria do tempo	Não se aplicou de maneira alguma	Não se aplicou de maneira alguma	Não se aplicou de maneira alguma	Não se aplicou de maneira alguma
Feminino	28	RJ	Solteiro	Sem filhos	3 a 5 pessoas	Empregado	Ensino Médio	Parente	Outros motivos	Não	Fraco/Muito fraco	Não	Sim	Sim, atendimento psicológico	Não	Não	Não	Não	Concordo	Concordo	Sim	Sim	Sim	Outras fontes	Ligeiramente satisfeito	Sim	Pouco confiante	Pouco confiante	Algo provável	Algo provável	Muito preocupado	Não tenho filhos nesta faixa etária	Sim	Não	Sempre	A maior parte do tempo	Sempre	Às vezes	Sempre	Sempre	Nunca	[20-24]	Aplicou-se muito ou na maioria do tempo	Não se aplicou de maneira alguma	Aplicou-se em algum grau ou por pouco tempo	Não se aplicou de maneira alguma	Aplicou-se em um grau considerável ou por uma boa parte do tempo	Não se aplicou de maneira alguma	Não se aplicou de maneira alguma
Feminino	38	SP	Casado	Tem filhos com 16 anos ou idade inferior	3 a 5 pessoas	Profissional Autônomo	Graduação	Eu	Outros motivos	Sim	Normal	Sim	Sim	Sim, ambos (psicológico e médico)	Não	Não	Não	Sim	Concordo	Concordo	Sim	Sim	Sim	Televisão	Ligeiramente satisfeito	Sim	Pouco confiante	Pouco confiante	Algo provável	Pouco provável	Muito preocupado	Muito preocupado	Sim	Não	Sempre	A maior parte do tempo	Às vezes	Às vezes	Sempre	Sempre	Nunca	[20-24]	Aplicou-se em algum grau ou por pouco tempo	Não se aplicou de maneira alguma	Aplicou-se em algum grau ou por pouco tempo	Aplicou-se em um grau considerável ou por uma boa parte do tempo	Aplicou-se em um grau considerável ou por uma boa parte do tempo	Não se aplicou de maneira alguma	Não se aplicou de maneira alguma
Feminino	46	SP	Casado	Tem filhos com 16 anos ou idade inferior	3 a 5 pessoas	Profissional Autônomo	Doutoramento	Eu	Outros motivos	Não	Bom/Muito bom	Não	Sim	Não	Não	Não	Sim	Não	Não sei	Não sei	Sim	Sim	Sim	Televisão	Ligeiramente satisfeito	Sim	Muito confiante	Muito confiante	Algo provável	Algo provável	Muito preocupado	Muito preocupado	Sim	Não	Sempre	Sempre	Sempre	Sempre	Sempre	Sempre	Nunca	[20-24]	Aplicou-se em algum grau ou por pouco tempo	Não se aplicou de maneira alguma	Não se aplicou de maneira alguma	Não se aplicou de maneira alguma	Aplicou-se em algum grau ou por pouco tempo	Aplicou-se em algum grau ou por pouco tempo	Não se aplicou de maneira alguma
Feminino	63	SP	Casado	Tem filhos com idade superior a 16 anos	2 pessoas	Profissional Autônomo	Graduação	Não	Nem eu e nem parentes fizemos teste para a COVID-19	Não	Normal	Não	Sim	Não	Não	Não	Sim	Não	Concordo	Concordo	Sim	Sim	Sim	Órgãos oficiais (ex., Ministério da Saúde, Secretarias de Saúde etc.)	Ligeiramente satisfeito	Sim	Muito confiante	Pouco confiante	Pouco provável	Não sei	Muito preocupado	Muito preocupado	Sim	Amigo	Sempre	A maior parte do tempo	Sempre	Sempre	Sempre	Sempre	Nunca	[20-24]	Aplicou-se em um grau considerável ou por uma boa parte do tempo	Não se aplicou de maneira alguma	Aplicou-se em algum grau ou por pouco tempo	Não se aplicou de maneira alguma	Aplicou-se em algum grau ou por pouco tempo	Aplicou-se em algum grau ou por pouco tempo	Não se aplicou de maneira alguma
Feminino	54	AM	Divorciado	Tem filhos com 16 anos ou idade inferior	3 a 5 pessoas	Profissional Autônomo	Graduação	Parente	Moderados	Não	Normal	Não	Sim	Não	Não	Não	Sim	Não	Concordo	Não sei	Sim	Sim	Sim	Órgãos oficiais (ex., Ministério da Saúde, Secretarias de Saúde etc.)	Não muito satisfeito	Sim	Pouco confiante	Não confiante	Algo provável	Muito provável	Muito preocupado	Muito preocupado	Sim	Amigo	Sempre	Sempre	Sempre	Sempre	Sempre	Sempre	Às vezes	[10-19]	Não se aplicou de maneira alguma	Não se aplicou de maneira alguma	Não se aplicou de maneira alguma	Não se aplicou de maneira alguma	Não se aplicou de maneira alguma	Não se aplicou de maneira alguma	Não se aplicou de maneira alguma
[truncated: 2,501 more rows]
[truncated: 58 more columns]
